# Supplementary material for: Economic implications of reducing caesarean section rates – Analysis of two health systems
Source: PLoS One. 2020 Jul 28;15(7):e0228309. doi: 10.1371/journal.pone.0228309 (PMC7386590; doi:10.1371/journal.pone.0228309)
Supplement: S1 Data — (TREX) [file pone.0228309.s001.trex]

<?xml version="1.0" encoding="ASCII"?>
<xmi:XMI xmi:version="2.0" xmlns:xmi="http://www.omg.org/XMI" xmlns:xsi="http://www.w3.org/2001/XMLSchema-instance" xmlns:notation="http://www.eclipse.org/gmf/runtime/1.0.2/notation" xmlns:tree="http://www.treeage.com/modeldefs/tree">
  <tree:Tree xmi:id="_tTi98C5EEeqL2uWwA_zyBQ">
    <Node xmi:id="_tTi98S5EEeqL2uWwA_zyBQ" NameID="Node1" Label="Nulliparous" NodeType="DecisionNode">
      <Definition xmi:id="_tTi98i5EEeqL2uWwA_zyBQ" Variable="cCS" Value="d_cCS" Comment=""/>
      <Definition xmi:id="_tTi98y5EEeqL2uWwA_zyBQ" Variable="cVG" Value="d_cVG" Comment=""/>
      <Definition xmi:id="_tTi99C5EEeqL2uWwA_zyBQ" Variable="b_cbav" Value="0.196" Comment=""/>
      <Definition xmi:id="_tTi99S5EEeqL2uWwB-zyBQ" Variable="b_csfb" Value="0.332" Comment=""/>
      <Definition xmi:id="_tTi99i5EEeqL2uWwB-zyBQ" Variable="b_vbac" Value="0.216" Comment=""/>
      <Definition xmi:id="_tTi99y5EEeqL2uWwB-zyBQ" Variable="c_1" Value="1-d_c0" Comment=""/>
      <Definition xmi:id="_tTi9-C5EEeqL2uWwB-zyBQ" Variable="c_2" Value="1-d_c1" Comment=""/>
      <Definition xmi:id="_tTi9-S5EEeqL2uWwB-zyBQ" Variable="c_3" Value="1-d_c2" Comment=""/>
      <Definition xmi:id="_tTi9-i5EEeqL2uWwC9zyBQ" Variable="c_4" Value="1-d_c3" Comment=""/>
      <Definition xmi:id="_tTi9-y5EEeqL2uWwC9zyBQ" Variable="cCSb1" Value="discount(cCS;discountRate;matAgeB1-18)" Comment=""/>
      <Definition xmi:id="_tTi9_C5EEeqL2uWwC9zyBQ" Variable="matAgeB1" Value="if(round(d_matAgeB1)>45;45;if(round(d_matAgeB1)&lt;18;18;round(d_matAgeB1)))" Comment=""/>
      <Definition xmi:id="_tTi9_S5EEeqL2uWwC9zyBQ" Variable="matAgeB2" Value="if(round(d_matAgeB2)>45;45;if(round(d_matAgeB2)&lt;18;18;round(d_matAgeB2)))" Comment=""/>
      <Definition xmi:id="_tTi9_i5EEeqL2uWwC9zyBQ" Variable="matAgeB3" Value="if(round(d_matAgeB3)>45;45;if(round(d_matAgeB3)&lt;18;18;round(d_matAgeB3)))" Comment=""/>
      <Definition xmi:id="_tTi9_y5EEeqL2uWwD8zyBQ" Variable="matAgeB4" Value="if(round(d_matAgeB4)>45;45;if(round(d_matAgeB4)&lt;18;18;round(d_matAgeB4)))" Comment=""/>
      <Definition xmi:id="_tTi-AC5EEeqL2uWwD8zyBQ" Variable="cCSb2" Value="discount(cCS;discountRate;matAgeB2-18)" Comment=""/>
      <Definition xmi:id="_tTi-AS5EEeqL2uWwD8zyBQ" Variable="cCSb3" Value="discount(cCS;discountRate;matAgeB3-18)" Comment=""/>
      <Definition xmi:id="_tTi-Ai5EEeqL2uWwD8zyBQ" Variable="cCSb4" Value="discount(cCS;discountRate;matAgeB4-18)" Comment=""/>
      <Definition xmi:id="_tTi-Ay5EEeqL2uWwD8zyBQ" Variable="cVGb1" Value="discount(cVG;discountRate;matAgeB1-18)" Comment=""/>
      <Definition xmi:id="_tTi-BC5EEeqL2uWwE7zyBQ" Variable="cVGb2" Value="discount(cVG;discountRate;matAgeB2-18)" Comment=""/>
      <Definition xmi:id="_tTi-BS5EEeqL2uWwE7zyBQ" Variable="cVGb3" Value="discount(cVG;discountRate;matAgeB3-18)" Comment=""/>
      <Definition xmi:id="_tTi-Bi5EEeqL2uWwE7zyBQ" Variable="cVGb4" Value="discount(cVG;discountRate;matAgeB4-18)" Comment=""/>
      <Definition xmi:id="_tTi-By5EEeqL2uWwE7zyBQ" Variable="multVBAC" Value="1" Comment=""/>
      <Definition xmi:id="_tTi-CC5EEeqL2uWwE7zyBQ" Variable="multCSFB" Value="1" Comment=""/>
      <Definition xmi:id="_tTi-CS5EEeqL2uWwF6zyBQ" Variable="absVBAC" Value="0" Comment=""/>
      <Definition xmi:id="_tTi-Ci5EEeqL2uWwF6zyBQ" Variable="cohortSize" Value="29204" Comment=""/>
      <Definition xmi:id="_tTi-Cy5EEeqL2uWwF6zyBQ" Variable="discountRate" Value="0.04" Comment=""/>
      <Definition xmi:id="_tTi-DC5EEeqL2uWwF6zyBQ" Variable="multWHO" Value="1" Comment=""/>
      <Definition xmi:id="_tTi-DS5EEeqL2uWwF6zyBQ" Variable="valCS" Value="d_multVal/totCSrate" Comment=""/>
      <Definition xmi:id="_tTi-Di5EEeqL2uWwG5zyBQ" Variable="totCSrate" Value="31.9" Comment=""/>
      <Definition xmi:id="_tTi-Dy5EEeqL2uWwG5zyBQ" Variable="adjCSb2" Value="0.81" Comment=""/>
      <Definition xmi:id="_tTi-EC5EEeqL2uWwG5zyBQ" Variable="adjCSb4" Value="0.57" Comment=""/>
      <Definition xmi:id="_tTi-ES5EEeqL2uWwG5zyBQ" Variable="adjCSb3" Value="0.68" Comment=""/>
      <Definition xmi:id="_tTi-Ei5EEeqL2uWwG5zyBQ" Variable="adjCS1" Value="0.976794415" Comment=""/>
      <Definition xmi:id="_tTi-Ey5EEeqL2uWwH4zyBQ" Variable="absCSFB" Value="0"/>
      <Node xmi:id="_tTi-FC5EEeqL2uWwH4zyBQ" NameID="Node8" Label="Standard care" NodeType="ChanceNode" CloneMasterIndex="1" CloneMasterName="MOB">
        <Node xmi:id="_tTi-FS5EEeqL2uWwH4zyBQ" NameID="Node3" Label="b1CS" NodeType="ChanceNode">
          <Prob xmi:id="_tTi-Fi5EEeqL2uWwH4zyBQ" Value="c_1*b_csfb"/>
          <MarkovData xmi:id="_tTi-Fy5EEeqL2uWwH4zyBQ">
            <Modification xmi:id="_tTi-GC5EEeqL2uWwI3zyBQ" Tracker="csb1" Value="csb1+1"/>
          </MarkovData>
          <Node xmi:id="_tTi-GS5EEeqL2uWwI3zyBQ" NameID="Node6" Label="b2CS" NodeType="ChanceNode">
            <Prob xmi:id="_tTi-Gi5EEeqL2uWwI3zyBQ" Value="c_2*(1-b_vbac)*adjCSb2"/>
            <MarkovData xmi:id="_tTi-Gy5EEeqL2uWwI3zyBQ">
              <Modification xmi:id="_tTi-HC5EEeqL2uWwI3zyBQ" Tracker="csb2" Value="csb2+1"/>
            </MarkovData>
            <Node xmi:id="_tTi-HS5EEeqL2uWwJ2zyBQ" NameID="Node10" Label="b3CS" NodeType="ChanceNode">
              <Prob xmi:id="_tTi-Hi5EEeqL2uWwJ2zyBQ" Value="c_3*(1-b_vbac)*adjCSb3"/>
              <MarkovData xmi:id="_tTi-Hy5EEeqL2uWwJ2zyBQ">
                <Modification xmi:id="_tTi-IC5EEeqL2uWwJ2zyBQ" Tracker="csb3" Value="csb3+1"/>
              </MarkovData>
              <Node xmi:id="_tTi-IS5EEeqL2uWwJ2zyBQ" NameID="Node25" Label="b4CS" NodeType="TerminalNode">
                <Prob xmi:id="_tTi-Ii5EEeqL2uWwK1zyBQ" Value="c_4*(1-b_vbac)*adjCSb4"/>
                <MarkovData xmi:id="_tTi-Iy5EEeqL2uWwK1zyBQ">
                  <Modification xmi:id="_tTi-JC5EEeqL2uWwK1zyBQ" Tracker="csb4" Value="csb4+1"/>
                </MarkovData>
                <Payoff xmi:id="_tTi-JS5EEeqL2uWwK1zyBQ" Set="1" Value="cCSb1+cCSb2+cCSb3+cCSb4"/>
                <Payoff xmi:id="_tTi-Ji5EEeqL2uWwK1zyBQ" Set="2" Value="4"/>
                <Payoff xmi:id="_tTi-Jy5EEeqL2uWwL0zyBQ" Set="3" Value="4"/>
                <Payoff xmi:id="_tTi-KC5EEeqL2uWwL0zyBQ" Set="4" Value="0"/>
                <Payoff xmi:id="_tTi-KS5EEeqL2uWwL0zyBQ" Set="5" Value="0"/>
                <Payoff xmi:id="_tTi-Ki5EEeqL2uWwL0zyBQ" Set="6" Value="0"/>
                <Payoff xmi:id="_tTi-Ky5EEeqL2uWwL0zyBQ" Set="7" Value="0"/>
                <Payoff xmi:id="_tTi-LC5EEeqL2uWwMzzyBQ" Set="8" Value="0"/>
                <Payoff xmi:id="_tTi-LS5EEeqL2uWwMzzyBQ" Set="9" Value="1"/>
              </Node>
              <Node xmi:id="_tTi-Li5EEeqL2uWwMzzyBQ" NameID="Node24" Label="b4VG" NodeType="TerminalNode">
                <Prob xmi:id="_tTi-Ly5EEeqL2uWwMzzyBQ" Value="#"/>
                <MarkovData xmi:id="_tTi-MC5EEeqL2uWwMzzyBQ">
                  <Modification xmi:id="_tTi-MS5EEeqL2uWwNyzyBQ" Tracker="vagb4" Value="vagb4+1"/>
                </MarkovData>
                <Payoff xmi:id="_tTi-Mi5EEeqL2uWwNyzyBQ" Set="1" Value="cCSb1+cCSb2+cCSb3+cVGb4"/>
                <Payoff xmi:id="_tTi-My5EEeqL2uWwNyzyBQ" Set="2" Value="4"/>
                <Payoff xmi:id="_tTi-NC5EEeqL2uWwNyzyBQ" Set="3" Value="3"/>
                <Payoff xmi:id="_tTi-NS5EEeqL2uWwNyzyBQ" Set="4" Value="1"/>
                <Payoff xmi:id="_tTi-Ni5EEeqL2uWwOxzyBQ" Set="5" Value="0"/>
                <Payoff xmi:id="_tTi-Ny5EEeqL2uWwOxzyBQ" Set="6" Value="0"/>
                <Payoff xmi:id="_tTi-OC5EEeqL2uWwOxzyBQ" Set="7" Value="0"/>
                <Payoff xmi:id="_tTi-OS5EEeqL2uWwOxzyBQ" Set="8" Value="0"/>
                <Payoff xmi:id="_tTi-Oi5EEeqL2uWwOxzyBQ" Set="9" Value="1"/>
              </Node>
              <Node xmi:id="_tTi-Oy5EEeqL2uWwPwzyBQ" NameID="Node26" Label="3b" NodeType="TerminalNode">
                <Prob xmi:id="_tTi-PC5EEeqL2uWwPwzyBQ" Value="1-c_4"/>
                <Payoff xmi:id="_tTi-PS5EEeqL2uWwPwzyBQ" Set="1" Value="cCSb1+cCSb2+cCSb3"/>
                <Payoff xmi:id="_tTi-Pi5EEeqL2uWwPwzyBQ" Set="2" Value="3"/>
                <Payoff xmi:id="_tTi-Py5EEeqL2uWwPwzyBQ" Set="3" Value="3"/>
                <Payoff xmi:id="_tTi-QC5EEeqL2uWwQvzyBQ" Set="4" Value="0"/>
                <Payoff xmi:id="_tTi-QS5EEeqL2uWwQvzyBQ" Set="5" Value="0"/>
                <Payoff xmi:id="_tTi-Qi5EEeqL2uWwQvzyBQ" Set="6" Value="0"/>
                <Payoff xmi:id="_tTi-Qy5EEeqL2uWwQvzyBQ" Set="7" Value="0"/>
                <Payoff xmi:id="_tTi-RC5EEeqL2uWwQvzyBQ" Set="8" Value="1"/>
                <Payoff xmi:id="_tTi-RS5EEeqL2uWwRuzyBQ" Set="9" Value="0"/>
              </Node>
            </Node>
            <Node xmi:id="_tTi-Ri5EEeqL2uWwRuzyBQ" NameID="Node9" Label="b3VG" NodeType="ChanceNode">
              <Prob xmi:id="_tTi-Ry5EEeqL2uWwRuzyBQ" Value="#"/>
              <MarkovData xmi:id="_tTi-SC5EEeqL2uWwRuzyBQ">
                <Modification xmi:id="_tTi-SS5EEeqL2uWwRuzyBQ" Tracker="vagb3" Value="vagb3+1"/>
              </MarkovData>
              <Node xmi:id="_tTi-Si5EEeqL2uWwStzyBQ" NameID="Node28" Label="b4CS" NodeType="TerminalNode">
                <Prob xmi:id="_tTi-Sy5EEeqL2uWwStzyBQ" Value="c_4*(1-b_vbac)*adjCSb4"/>
                <MarkovData xmi:id="_tTi-TC5EEeqL2uWwStzyBQ">
                  <Modification xmi:id="_tTi-TS5EEeqL2uWwStzyBQ" Tracker="csb4" Value="csb4+1"/>
                </MarkovData>
                <Payoff xmi:id="_tTi-Ti5EEeqL2uWwStzyBQ" Set="1" Value="cCSb1+cCSb2+cVGb3+cCSb4"/>
                <Payoff xmi:id="_tTi-Ty5EEeqL2uWwTszyBQ" Set="2" Value="4"/>
                <Payoff xmi:id="_tTi-UC5EEeqL2uWwTszyBQ" Set="3" Value="3"/>
                <Payoff xmi:id="_tTi-US5EEeqL2uWwTszyBQ" Set="4" Value="1"/>
                <Payoff xmi:id="_tTi-Ui5EEeqL2uWwTszyBQ" Set="5" Value="0"/>
                <Payoff xmi:id="_tTi-Uy5EEeqL2uWwTszyBQ" Set="6" Value="0"/>
                <Payoff xmi:id="_tTi-VC5EEeqL2uWwUrzyBQ" Set="7" Value="0"/>
                <Payoff xmi:id="_tTi-VS5EEeqL2uWwUrzyBQ" Set="8" Value="0"/>
                <Payoff xmi:id="_tTi-Vi5EEeqL2uWwUrzyBQ" Set="9" Value="1"/>
              </Node>
              <Node xmi:id="_tTi-Vy5EEeqL2uWwUrzyBQ" NameID="Node27" Label="b4VG" NodeType="TerminalNode">
                <Prob xmi:id="_tTi-WC5EEeqL2uWwUrzyBQ" Value="#"/>
                <MarkovData xmi:id="_tTi-WS5EEeqL2uWwVqzyBQ">
                  <Modification xmi:id="_tTi-Wi5EEeqL2uWwVqzyBQ" Tracker="vagb4" Value="vagb4+1"/>
                </MarkovData>
                <Payoff xmi:id="_tTi-Wy5EEeqL2uWwVqzyBQ" Set="1" Value="cCSb1+cCSb2+cVGb3+cVGb4"/>
                <Payoff xmi:id="_tTi-XC5EEeqL2uWwVqzyBQ" Set="2" Value="4"/>
                <Payoff xmi:id="_tTi-XS5EEeqL2uWwVqzyBQ" Set="3" Value="2"/>
                <Payoff xmi:id="_tTi-Xi5EEeqL2uWwWpzyBQ" Set="4" Value="2"/>
                <Payoff xmi:id="_tTi-Xy5EEeqL2uWwWpzyBQ" Set="5" Value="0"/>
                <Payoff xmi:id="_tTi-YC5EEeqL2uWwWpzyBQ" Set="6" Value="0"/>
                <Payoff xmi:id="_tTi-YS5EEeqL2uWwWpzyBQ" Set="7" Value="0"/>
                <Payoff xmi:id="_tTi-Yi5EEeqL2uWwWpzyBQ" Set="8" Value="0"/>
                <Payoff xmi:id="_tTi-Yy5EEeqL2uWwXozyBQ" Set="9" Value="1"/>
              </Node>
              <Node xmi:id="_tTi-ZC5EEeqL2uWwXozyBQ" NameID="Node29" Label="3b" NodeType="TerminalNode">
                <Prob xmi:id="_tTi-ZS5EEeqL2uWwXozyBQ" Value="1-c_4"/>
                <Payoff xmi:id="_tTi-Zi5EEeqL2uWwXozyBQ" Set="1" Value="cCSb1+cCSb2+cVGb3"/>
                <Payoff xmi:id="_tTi-Zy5EEeqL2uWwXozyBQ" Set="2" Value="3"/>
                <Payoff xmi:id="_tTi-aC5EEeqL2uWwYnzyBQ" Set="3" Value="2"/>
                <Payoff xmi:id="_tTi-aS5EEeqL2uWwYnzyBQ" Set="4" Value="1"/>
                <Payoff xmi:id="_tTi-ai5EEeqL2uWwYnzyBQ" Set="5" Value="0"/>
                <Payoff xmi:id="_tTi-ay5EEeqL2uWwYnzyBQ" Set="6" Value="0"/>
                <Payoff xmi:id="_tTi-bC5EEeqL2uWwYnzyBQ" Set="7" Value="0"/>
                <Payoff xmi:id="_tTi-bS5EEeqL2uWwZmzyBQ" Set="8" Value="1"/>
                <Payoff xmi:id="_tTi-bi5EEeqL2uWwZmzyBQ" Set="9" Value="0"/>
              </Node>
            </Node>
            <Node xmi:id="_tTi-by5EEeqL2uWwZmzyBQ" NameID="Node11" Label="2b" NodeType="TerminalNode">
              <Prob xmi:id="_tTi-cC5EEeqL2uWwZmzyBQ" Value="1-c_3"/>
              <Payoff xmi:id="_tTi-cS5EEeqL2uWwZmzyBQ" Set="1" Value="cCSb1+cCSb2"/>
              <Payoff xmi:id="_tTi-ci5EEeqL2uWwalzyBQ" Set="2" Value="2"/>
              <Payoff xmi:id="_tTi-cy5EEeqL2uWwalzyBQ" Set="3" Value="2"/>
              <Payoff xmi:id="_tTi-dC5EEeqL2uWwalzyBQ" Set="4" Value="0"/>
              <Payoff xmi:id="_tTi-dS5EEeqL2uWwalzyBQ" Set="5" Value="0"/>
              <Payoff xmi:id="_tTi-di5EEeqL2uWwalzyBQ" Set="6" Value="0"/>
              <Payoff xmi:id="_tTi-dy5EEeqL2uWwbkzyBQ" Set="7" Value="1"/>
              <Payoff xmi:id="_tTi-eC5EEeqL2uWwbkzyBQ" Set="8" Value="0"/>
              <Payoff xmi:id="_tTi-eS5EEeqL2uWwbkzyBQ" Set="9" Value="0"/>
            </Node>
          </Node>
          <Node xmi:id="_tTi-ei5EEeqL2uWwbkzyBQ" NameID="Node5" Label="b2VG" NodeType="ChanceNode">
            <Prob xmi:id="_tTi-ey5EEeqL2uWwbkzyBQ" Value="#"/>
            <MarkovData xmi:id="_tTi-fC5EEeqL2uWwcjzyBQ">
              <Modification xmi:id="_tTi-fS5EEeqL2uWwcjzyBQ" Tracker="vagb2" Value="vagb2+1"/>
            </MarkovData>
            <Node xmi:id="_tTi-fi5EEeqL2uWwcjzyBQ" NameID="Node16" Label="b3CS" NodeType="ChanceNode">
              <Prob xmi:id="_tTi-fy5EEeqL2uWwcjzyBQ" Value="c_3*(1-b_vbac)*adjCSb3"/>
              <MarkovData xmi:id="_tTi-gC5EEeqL2uWwcjzyBQ">
                <Modification xmi:id="_tTi-gS5EEeqL2uWwdizyBQ" Tracker="csb3" Value="csb3+1"/>
              </MarkovData>
              <Node xmi:id="_tTi-gi5EEeqL2uWwdizyBQ" NameID="Node31" Label="b4CS" NodeType="TerminalNode">
                <Prob xmi:id="_tTi-gy5EEeqL2uWwdizyBQ" Value="c_4*(1-b_vbac)*adjCSb4"/>
                <MarkovData xmi:id="_tTjlAC5EEeqL2uWwdizyBQ">
                  <Modification xmi:id="_tTjlAS5EEeqL2uWwdizyBQ" Tracker="csb4" Value="csb4+1"/>
                </MarkovData>
                <Payoff xmi:id="_tTjlAi5EEeqL2uWwehzyBQ" Set="1" Value="cCSb1+cVGb2+cCSb3+cCSb4"/>
                <Payoff xmi:id="_tTjlAy5EEeqL2uWwehzyBQ" Set="2" Value="4"/>
                <Payoff xmi:id="_tTjlBC5EEeqL2uWwehzyBQ" Set="3" Value="3"/>
                <Payoff xmi:id="_tTjlBS5EEeqL2uWwehzyBQ" Set="4" Value="1"/>
                <Payoff xmi:id="_tTjlBi5EEeqL2uWwehzyBQ" Set="5" Value="0"/>
                <Payoff xmi:id="_tTjlBy5EEeqL2uWwfgzyBQ" Set="6" Value="0"/>
                <Payoff xmi:id="_tTjlCC5EEeqL2uWwfgzyBQ" Set="7" Value="0"/>
                <Payoff xmi:id="_tTjlCS5EEeqL2uWwfgzyBQ" Set="8" Value="0"/>
                <Payoff xmi:id="_tTjlCi5EEeqL2uWwfgzyBQ" Set="9" Value="1"/>
              </Node>
              <Node xmi:id="_tTjlCy5EEeqL2uWwfgzyBQ" NameID="Node30" Label="b4VG" NodeType="TerminalNode">
                <Prob xmi:id="_tTjlDC5EEeqL2uWwgfzyBQ" Value="#"/>
                <MarkovData xmi:id="_tTjlDS5EEeqL2uWwgfzyBQ">
                  <Modification xmi:id="_tTjlDi5EEeqL2uWwgfzyBQ" Tracker="vagb4" Value="vagb4+1"/>
                </MarkovData>
                <Payoff xmi:id="_tTjlDy5EEeqL2uWwgfzyBQ" Set="1" Value="cCSb1+cVGb2+cCSb3+cVGb4"/>
                <Payoff xmi:id="_tTjlEC5EEeqL2uWwgfzyBQ" Set="2" Value="4"/>
                <Payoff xmi:id="_tTjlES5EEeqL2uWwhezyBQ" Set="3" Value="2"/>
                <Payoff xmi:id="_tTjlEi5EEeqL2uWwhezyBQ" Set="4" Value="2"/>
                <Payoff xmi:id="_tTjlEy5EEeqL2uWwhezyBQ" Set="5" Value="0"/>
                <Payoff xmi:id="_tTjlFC5EEeqL2uWwhezyBQ" Set="6" Value="0"/>
                <Payoff xmi:id="_tTjlFS5EEeqL2uWwhezyBQ" Set="7" Value="0"/>
                <Payoff xmi:id="_tTjlFi5EEeqL2uWwidzyBQ" Set="8" Value="0"/>
                <Payoff xmi:id="_tTjlFy5EEeqL2uWwidzyBQ" Set="9" Value="1"/>
              </Node>
              <Node xmi:id="_tTjlGC5EEeqL2uWwidzyBQ" NameID="Node32" Label="3b" NodeType="TerminalNode">
                <Prob xmi:id="_tTjlGS5EEeqL2uWwidzyBQ" Value="1-c_4"/>
                <Payoff xmi:id="_tTjlGi5EEeqL2uWwidzyBQ" Set="1" Value="cCSb1+cVGb2+cCSb3"/>
                <Payoff xmi:id="_tTjlGy5EEeqL2uWwjczyBQ" Set="2" Value="3"/>
                <Payoff xmi:id="_tTjlHC5EEeqL2uWwjczyBQ" Set="3" Value="2"/>
                <Payoff xmi:id="_tTjlHS5EEeqL2uWwjczyBQ" Set="4" Value="1"/>
                <Payoff xmi:id="_tTjlHi5EEeqL2uWwjczyBQ" Set="5" Value="0"/>
                <Payoff xmi:id="_tTjlHy5EEeqL2uWwjczyBQ" Set="6" Value="0"/>
                <Payoff xmi:id="_tTjlIC5EEeqL2uWwkbzyBQ" Set="7" Value="0"/>
                <Payoff xmi:id="_tTjlIS5EEeqL2uWwkbzyBQ" Set="8" Value="1"/>
                <Payoff xmi:id="_tTjlIi5EEeqL2uWwkbzyBQ" Set="9" Value="0"/>
              </Node>
            </Node>
            <Node xmi:id="_tTjlIy5EEeqL2uWwkbzyBQ" NameID="Node15" Label="b3VG" NodeType="ChanceNode">
              <Prob xmi:id="_tTjlJC5EEeqL2uWwkbzyBQ" Value="#"/>
              <MarkovData xmi:id="_tTjlJS5EEeqL2uWwlazyBQ">
                <Modification xmi:id="_tTjlJi5EEeqL2uWwlazyBQ" Tracker="vagb3" Value="vagb3+1"/>
              </MarkovData>
              <Node xmi:id="_tTjlJy5EEeqL2uWwlazyBQ" NameID="Node34" Label="b4CS" NodeType="TerminalNode">
                <Prob xmi:id="_tTjlKC5EEeqL2uWwlazyBQ" Value="c_4*(1-b_vbac)*adjCSb4"/>
                <MarkovData xmi:id="_tTjlKS5EEeqL2uWwlazyBQ">
                  <Modification xmi:id="_tTjlKi5EEeqL2uWwmZzyBQ" Tracker="csb4" Value="csb4+1"/>
                </MarkovData>
                <Payoff xmi:id="_tTjlKy5EEeqL2uWwmZzyBQ" Set="1" Value="cCSb1+cVGb2+cVGb3+cCSb4"/>
                <Payoff xmi:id="_tTjlLC5EEeqL2uWwmZzyBQ" Set="2" Value="4"/>
                <Payoff xmi:id="_tTjlLS5EEeqL2uWwmZzyBQ" Set="3" Value="2"/>
                <Payoff xmi:id="_tTjlLi5EEeqL2uWwmZzyBQ" Set="4" Value="2"/>
                <Payoff xmi:id="_tTjlLy5EEeqL2uWwnYzyBQ" Set="5" Value="0"/>
                <Payoff xmi:id="_tTjlMC5EEeqL2uWwnYzyBQ" Set="6" Value="0"/>
                <Payoff xmi:id="_tTjlMS5EEeqL2uWwnYzyBQ" Set="7" Value="0"/>
                <Payoff xmi:id="_tTjlMi5EEeqL2uWwnYzyBQ" Set="8" Value="0"/>
                <Payoff xmi:id="_tTjlMy5EEeqL2uWwnYzyBQ" Set="9" Value="1"/>
              </Node>
              <Node xmi:id="_tTjlNC5EEeqL2uWwoXzyBQ" NameID="Node33" Label="b4VG" NodeType="TerminalNode">
                <Prob xmi:id="_tTjlNS5EEeqL2uWwoXzyBQ" Value="#"/>
                <MarkovData xmi:id="_tTjlNi5EEeqL2uWwoXzyBQ">
                  <Modification xmi:id="_tTjlNy5EEeqL2uWwoXzyBQ" Tracker="vagb4" Value="vagb4+1"/>
                </MarkovData>
                <Payoff xmi:id="_tTjlOC5EEeqL2uWwoXzyBQ" Set="1" Value="cCSb1+cVGb2+cVGb3+cVGb4"/>
                <Payoff xmi:id="_tTjlOS5EEeqL2uWwpWzyBQ" Set="2" Value="4"/>
                <Payoff xmi:id="_tTjlOi5EEeqL2uWwpWzyBQ" Set="3" Value="1"/>
                <Payoff xmi:id="_tTjlOy5EEeqL2uWwpWzyBQ" Set="4" Value="3"/>
                <Payoff xmi:id="_tTjlPC5EEeqL2uWwpWzyBQ" Set="5" Value="0"/>
                <Payoff xmi:id="_tTjlPS5EEeqL2uWwpWzyBQ" Set="6" Value="0"/>
                <Payoff xmi:id="_tTjlPi5EEeqL2uWwqVzyBQ" Set="7" Value="0"/>
                <Payoff xmi:id="_tTjlPy5EEeqL2uWwqVzyBQ" Set="8" Value="0"/>
                <Payoff xmi:id="_tTjlQC5EEeqL2uWwqVzyBQ" Set="9" Value="1"/>
              </Node>
              <Node xmi:id="_tTjlQS5EEeqL2uWwqVzyBQ" NameID="Node35" Label="3b" NodeType="TerminalNode">
                <Prob xmi:id="_tTjlQi5EEeqL2uWwqVzyBQ" Value="1-c_4"/>
                <Payoff xmi:id="_tTjlQy5EEeqL2uWwrUzyBQ" Set="1" Value="cCSb1+cVGb2+cVGb3"/>
                <Payoff xmi:id="_tTjlRC5EEeqL2uWwrUzyBQ" Set="2" Value="3"/>
                <Payoff xmi:id="_tTjlRS5EEeqL2uWwrUzyBQ" Set="3" Value="1"/>
                <Payoff xmi:id="_tTjlRi5EEeqL2uWwrUzyBQ" Set="4" Value="2"/>
                <Payoff xmi:id="_tTjlRy5EEeqL2uWwrUzyBQ" Set="5" Value="0"/>
                <Payoff xmi:id="_tTjlSC5EEeqL2uWwsTzyBQ" Set="6" Value="0"/>
                <Payoff xmi:id="_tTjlSS5EEeqL2uWwsTzyBQ" Set="7" Value="0"/>
                <Payoff xmi:id="_tTjlSi5EEeqL2uWwsTzyBQ" Set="8" Value="1"/>
                <Payoff xmi:id="_tTjlSy5EEeqL2uWwsTzyBQ" Set="9" Value="0"/>
              </Node>
            </Node>
            <Node xmi:id="_tTjlTC5EEeqL2uWwsTzyBQ" NameID="Node17" Label="2b" NodeType="TerminalNode">
              <Prob xmi:id="_tTjlTS5EEeqL2uWwtSzyBQ" Value="1-c_3"/>
              <Payoff xmi:id="_tTjlTi5EEeqL2uWwtSzyBQ" Set="1" Value="cCSb1+cVGb2"/>
              <Payoff xmi:id="_tTjlTy5EEeqL2uWwtSzyBQ" Set="2" Value="2"/>
              <Payoff xmi:id="_tTjlUC5EEeqL2uWwtSzyBQ" Set="3" Value="1"/>
              <Payoff xmi:id="_tTjlUS5EEeqL2uWwtSzyBQ" Set="4" Value="1"/>
              <Payoff xmi:id="_tTjlUi5EEeqL2uWwuRzyBQ" Set="5" Value="0"/>
              <Payoff xmi:id="_tTjlUy5EEeqL2uWwuRzyBQ" Set="6" Value="0"/>
              <Payoff xmi:id="_tTjlVC5EEeqL2uWwuRzyBQ" Set="7" Value="1"/>
              <Payoff xmi:id="_tTjlVS5EEeqL2uWwuRzyBQ" Set="8" Value="0"/>
              <Payoff xmi:id="_tTjlVi5EEeqL2uWwuRzyBQ" Set="9" Value="0"/>
            </Node>
          </Node>
          <Node xmi:id="_tTjlVy5EEeqL2uWwvQzyBQ" NameID="Node7" Label="1b" NodeType="TerminalNode">
            <Prob xmi:id="_tTjlWC5EEeqL2uWwvQzyBQ" Value="1-c_2"/>
            <Payoff xmi:id="_tTjlWS5EEeqL2uWwvQzyBQ" Set="1" Value="cCSb1"/>
            <Payoff xmi:id="_tTjlWi5EEeqL2uWwvQzyBQ" Set="2" Value="1"/>
            <Payoff xmi:id="_tTjlWy5EEeqL2uWwvQzyBQ" Set="3" Value="1"/>
            <Payoff xmi:id="_tTjlXC5EEeqL2uWwwPzyBQ" Set="4" Value="0"/>
            <Payoff xmi:id="_tTjlXS5EEeqL2uWwwPzyBQ" Set="5" Value="0"/>
            <Payoff xmi:id="_tTjlXi5EEeqL2uWwwPzyBQ" Set="6" Value="1"/>
            <Payoff xmi:id="_tTjlXy5EEeqL2uWwwPzyBQ" Set="7" Value="0"/>
            <Payoff xmi:id="_tTjlYC5EEeqL2uWwwPzyBQ" Set="8" Value="0"/>
            <Payoff xmi:id="_tTjlYS5EEeqL2uWwxOzyBQ" Set="9" Value="0"/>
          </Node>
        </Node>
        <Node xmi:id="_tTjlYi5EEeqL2uWwxOzyBQ" NameID="Node2" Label="b1VG" NodeType="ChanceNode">
          <Prob xmi:id="_tTjlYy5EEeqL2uWwxOzyBQ" Value="#"/>
          <MarkovData xmi:id="_tTjlZC5EEeqL2uWwxOzyBQ">
            <Modification xmi:id="_tTjlZS5EEeqL2uWwxOzyBQ" Tracker="vagb1" Value="vagb1+1"/>
          </MarkovData>
          <Node xmi:id="_tTjlZi5EEeqL2uWwyNzyBQ" NameID="Node13" Label="b2CS" NodeType="ChanceNode">
            <Prob xmi:id="_tTjlZy5EEeqL2uWwyNzyBQ" Value="c_2*b_cbav*adjCSb2"/>
            <MarkovData xmi:id="_tTjlaC5EEeqL2uWwyNzyBQ">
              <Modification xmi:id="_tTjlaS5EEeqL2uWwyNzyBQ" Tracker="csb2" Value="csb2+1"/>
            </MarkovData>
            <Node xmi:id="_tTjlai5EEeqL2uWwyNzyBQ" NameID="Node19" Label="b3CS" NodeType="ChanceNode">
              <Prob xmi:id="_tTjlay5EEeqL2uWwzMzyBQ" Value="c_3*(1-b_vbac)*adjCSb3"/>
              <MarkovData xmi:id="_tTjlbC5EEeqL2uWwzMzyBQ">
                <Modification xmi:id="_tTjlbS5EEeqL2uWwzMzyBQ" Tracker="csb3" Value="csb3+1"/>
              </MarkovData>
              <Node xmi:id="_tTjlbi5EEeqL2uWwzMzyBQ" NameID="Node37" Label="b4CS" NodeType="TerminalNode">
                <Prob xmi:id="_tTjlby5EEeqL2uWwzMzyBQ" Value="c_4*(1-b_vbac)*adjCSb4"/>
                <MarkovData xmi:id="_tTjlcC5EEeqL2uWw0LzyBQ">
                  <Modification xmi:id="_tTjlcS5EEeqL2uWw0LzyBQ" Tracker="csb4" Value="csb4+1"/>
                </MarkovData>
                <Payoff xmi:id="_tTjlci5EEeqL2uWw0LzyBQ" Set="1" Value="cVGb1+cCSb2+cCSb3+cCSb4"/>
                <Payoff xmi:id="_tTjlcy5EEeqL2uWw0LzyBQ" Set="2" Value="4"/>
                <Payoff xmi:id="_tTjldC5EEeqL2uWw0LzyBQ" Set="3" Value="3"/>
                <Payoff xmi:id="_tTjldS5EEeqL2uWw1KzyBQ" Set="4" Value="1"/>
                <Payoff xmi:id="_tTjldi5EEeqL2uWw1KzyBQ" Set="5" Value="0"/>
                <Payoff xmi:id="_tTjldy5EEeqL2uWw1KzyBQ" Set="6" Value="0"/>
                <Payoff xmi:id="_tTjleC5EEeqL2uWw1KzyBQ" Set="7" Value="0"/>
                <Payoff xmi:id="_tTjleS5EEeqL2uWw1KzyBQ" Set="8" Value="0"/>
                <Payoff xmi:id="_tTjlei5EEeqL2uWw2JzyBQ" Set="9" Value="1"/>
              </Node>
              <Node xmi:id="_tTjley5EEeqL2uWw2JzyBQ" NameID="Node36" Label="b4VG" NodeType="TerminalNode">
                <Prob xmi:id="_tTjlfC5EEeqL2uWw2JzyBQ" Value="#"/>
                <MarkovData xmi:id="_tTjlfS5EEeqL2uWw2JzyBQ">
                  <Modification xmi:id="_tTjlfi5EEeqL2uWw2JzyBQ" Tracker="vagb4" Value="vagb4+1"/>
                </MarkovData>
                <Payoff xmi:id="_tTjlfy5EEeqL2uWw3IzyBQ" Set="1" Value="cVGb1+cCSb2+cCSb3+cVGb4"/>
                <Payoff xmi:id="_tTjlgC5EEeqL2uWw3IzyBQ" Set="2" Value="4"/>
                <Payoff xmi:id="_tTjlgS5EEeqL2uWw3IzyBQ" Set="3" Value="2"/>
                <Payoff xmi:id="_tTjlgi5EEeqL2uWw3IzyBQ" Set="4" Value="2"/>
                <Payoff xmi:id="_tTjlgy5EEeqL2uWw3IzyBQ" Set="5" Value="0"/>
                <Payoff xmi:id="_tTjlhC5EEeqL2uWw4HzyBQ" Set="6" Value="0"/>
                <Payoff xmi:id="_tTjlhS5EEeqL2uWw4HzyBQ" Set="7" Value="0"/>
                <Payoff xmi:id="_tTjlhi5EEeqL2uWw4HzyBQ" Set="8" Value="0"/>
                <Payoff xmi:id="_tTjlhy5EEeqL2uWw4HzyBQ" Set="9" Value="1"/>
              </Node>
              <Node xmi:id="_tTjliC5EEeqL2uWw4HzyBQ" NameID="Node38" Label="3b" NodeType="TerminalNode">
                <Prob xmi:id="_tTjliS5EEeqL2uWw5GzyBQ" Value="1-c_4"/>
                <Payoff xmi:id="_tTjlii5EEeqL2uWw5GzyBQ" Set="1" Value="cVGb1+cCSb2+cCSb3"/>
                <Payoff xmi:id="_tTjliy5EEeqL2uWw5GzyBQ" Set="2" Value="3"/>
                <Payoff xmi:id="_tTjljC5EEeqL2uWw5GzyBQ" Set="3" Value="2"/>
                <Payoff xmi:id="_tTjljS5EEeqL2uWw5GzyBQ" Set="4" Value="1"/>
                <Payoff xmi:id="_tTjlji5EEeqL2uWw6FzyBQ" Set="5" Value="0"/>
                <Payoff xmi:id="_tTjljy5EEeqL2uWw6FzyBQ" Set="6" Value="0"/>
                <Payoff xmi:id="_tTjlkC5EEeqL2uWw6FzyBQ" Set="7" Value="0"/>
                <Payoff xmi:id="_tTjlkS5EEeqL2uWw6FzyBQ" Set="8" Value="1"/>
                <Payoff xmi:id="_tTjlki5EEeqL2uWw6FzyBQ" Set="9" Value="0"/>
              </Node>
            </Node>
            <Node xmi:id="_tTjlky5EEeqL2uWw7EzyBQ" NameID="Node18" Label="b3VG" NodeType="ChanceNode">
              <Prob xmi:id="_tTjllC5EEeqL2uWw7EzyBQ" Value="#"/>
              <MarkovData xmi:id="_tTjllS5EEeqL2uWw7EzyBQ">
                <Modification xmi:id="_tTjlli5EEeqL2uWw7EzyBQ" Tracker="vagb3" Value="vagb3+1"/>
              </MarkovData>
              <Node xmi:id="_tTjlly5EEeqL2uWw7EzyBQ" NameID="Node40" Label="b4CS" NodeType="TerminalNode">
                <Prob xmi:id="_tTjlmC5EEeqL2uWw8DzyBQ" Value="c_4*(1-b_vbac)*adjCSb4"/>
                <MarkovData xmi:id="_tTjlmS5EEeqL2uWw8DzyBQ">
                  <Modification xmi:id="_tTjlmi5EEeqL2uWw8DzyBQ" Tracker="csb4" Value="csb4+1"/>
                </MarkovData>
                <Payoff xmi:id="_tTjlmy5EEeqL2uWw8DzyBQ" Set="1" Value="cVGb1+cCSb2+cVGb3+cCSb4"/>
                <Payoff xmi:id="_tTjlnC5EEeqL2uWw8DzyBQ" Set="2" Value="4"/>
                <Payoff xmi:id="_tTjlnS5EEeqL2uWw9CzyBQ" Set="3" Value="2"/>
                <Payoff xmi:id="_tTjlni5EEeqL2uWw9CzyBQ" Set="4" Value="2"/>
                <Payoff xmi:id="_tTjlny5EEeqL2uWw9CzyBQ" Set="5" Value="0"/>
                <Payoff xmi:id="_tTjloC5EEeqL2uWw9CzyBQ" Set="6" Value="0"/>
                <Payoff xmi:id="_tTjloS5EEeqL2uWw9CzyBQ" Set="7" Value="0"/>
                <Payoff xmi:id="_tTjloi5EEeqL2uWw-BzyBQ" Set="8" Value="0"/>
                <Payoff xmi:id="_tTjloy5EEeqL2uWw-BzyBQ" Set="9" Value="1"/>
              </Node>
              <Node xmi:id="_tTjlpC5EEeqL2uWw-BzyBQ" NameID="Node39" Label="b4VG" NodeType="TerminalNode">
                <Prob xmi:id="_tTjlpS5EEeqL2uWw-BzyBQ" Value="#"/>
                <MarkovData xmi:id="_tTjlpi5EEeqL2uWw-BzyBQ">
                  <Modification xmi:id="_tTjlpy5EEeqL2uWw_AzyBQ" Tracker="vagb4" Value="vagb4+1"/>
                </MarkovData>
                <Payoff xmi:id="_tTjlqC5EEeqL2uWw_AzyBQ" Set="1" Value="cVGb1+cCSb2+cVGb3+cVGb4"/>
                <Payoff xmi:id="_tTjlqS5EEeqL2uWw_AzyBQ" Set="2" Value="4"/>
                <Payoff xmi:id="_tTjlqi5EEeqL2uWw_AzyBQ" Set="3" Value="1"/>
                <Payoff xmi:id="_tTjlqy5EEeqL2uWw_AzyBQ" Set="4" Value="3"/>
                <Payoff xmi:id="_tTjlrC5EEeqL2uWwA_zyBQ" Set="5" Value="0"/>
                <Payoff xmi:id="_tTjlrS5EEeqL2uWwA_zyBQ" Set="6" Value="0"/>
                <Payoff xmi:id="_tTjlri5EEeqL2uWwA_zyBQ" Set="7" Value="0"/>
                <Payoff xmi:id="_tTjlry5EEeqL2uWwA_zyBQ" Set="8" Value="0"/>
                <Payoff xmi:id="_tTjlsC5EEeqL2uWwA_zyBQ" Set="9" Value="1"/>
              </Node>
              <Node xmi:id="_tTjlsS5EEeqL2uWwB-zyBQ" NameID="Node41" Label="3b" NodeType="TerminalNode">
                <Prob xmi:id="_tTjlsi5EEeqL2uWwB-zyBQ" Value="1-c_4"/>
                <Payoff xmi:id="_tTjlsy5EEeqL2uWwB-zyBQ" Set="1" Value="cVGb1+cCSb2+cVGb3"/>
                <Payoff xmi:id="_tTjltC5EEeqL2uWwB-zyBQ" Set="2" Value="3"/>
                <Payoff xmi:id="_tTjltS5EEeqL2uWwB-zyBQ" Set="3" Value="1"/>
                <Payoff xmi:id="_tTjlti5EEeqL2uWwC9zyBQ" Set="4" Value="2"/>
                <Payoff xmi:id="_tTjlty5EEeqL2uWwC9zyBQ" Set="5" Value="0"/>
                <Payoff xmi:id="_tTjluC5EEeqL2uWwC9zyBQ" Set="6" Value="0"/>
                <Payoff xmi:id="_tTjluS5EEeqL2uWwC9zyBQ" Set="7" Value="0"/>
                <Payoff xmi:id="_tTjlui5EEeqL2uWwC9zyBQ" Set="8" Value="1"/>
                <Payoff xmi:id="_tTjluy5EEeqL2uWwD8zyBQ" Set="9" Value="0"/>
              </Node>
            </Node>
            <Node xmi:id="_tTjlvC5EEeqL2uWwD8zyBQ" NameID="Node20" Label="2b" NodeType="TerminalNode">
              <Prob xmi:id="_tTjlvS5EEeqL2uWwD8zyBQ" Value="1-c_3"/>
              <Payoff xmi:id="_tTjlvi5EEeqL2uWwD8zyBQ" Set="1" Value="cVGb1+cCSb2"/>
              <Payoff xmi:id="_tTjlvy5EEeqL2uWwD8zyBQ" Set="2" Value="2"/>
              <Payoff xmi:id="_tTjlwC5EEeqL2uWwE7zyBQ" Set="3" Value="1"/>
              <Payoff xmi:id="_tTjlwS5EEeqL2uWwE7zyBQ" Set="4" Value="1"/>
              <Payoff xmi:id="_tTjlwi5EEeqL2uWwE7zyBQ" Set="5" Value="0"/>
              <Payoff xmi:id="_tTjlwy5EEeqL2uWwE7zyBQ" Set="6" Value="0"/>
              <Payoff xmi:id="_tTjlxC5EEeqL2uWwE7zyBQ" Set="7" Value="0"/>
              <Payoff xmi:id="_tTjlxS5EEeqL2uWwF6zyBQ" Set="8" Value="1"/>
              <Payoff xmi:id="_tTjlxi5EEeqL2uWwF6zyBQ" Set="9" Value="0"/>
            </Node>
          </Node>
          <Node xmi:id="_tTjlxy5EEeqL2uWwF6zyBQ" NameID="Node12" Label="b2VG" NodeType="ChanceNode">
            <Prob xmi:id="_tTjlyC5EEeqL2uWwF6zyBQ" Value="#"/>
            <MarkovData xmi:id="_tTjlyS5EEeqL2uWwF6zyBQ">
              <Modification xmi:id="_tTjlyi5EEeqL2uWwG5zyBQ" Tracker="vagb2" Value="vagb2+1"/>
            </MarkovData>
            <Node xmi:id="_tTjlyy5EEeqL2uWwG5zyBQ" NameID="Node22" Label="b3CS" NodeType="ChanceNode">
              <Prob xmi:id="_tTjlzC5EEeqL2uWwG5zyBQ" Value="c_3*b_cbav*adjCSb3"/>
              <MarkovData xmi:id="_tTjlzS5EEeqL2uWwG5zyBQ">
                <Modification xmi:id="_tTjlzi5EEeqL2uWwG5zyBQ" Tracker="csb3" Value="csb3+1"/>
              </MarkovData>
              <Node xmi:id="_tTjlzy5EEeqL2uWwH4zyBQ" NameID="Node43" Label="b4CS" NodeType="TerminalNode">
                <Prob xmi:id="_tTjl0C5EEeqL2uWwH4zyBQ" Value="c_4*(1-b_vbac)*adjCSb4"/>
                <MarkovData xmi:id="_tTjl0S5EEeqL2uWwH4zyBQ">
                  <Modification xmi:id="_tTjl0i5EEeqL2uWwH4zyBQ" Tracker="csb4" Value="csb4+1"/>
                </MarkovData>
                <Payoff xmi:id="_tTjl0y5EEeqL2uWwH4zyBQ" Set="1" Value="cVGb1+cVGb2+cCSb3+cCSb4"/>
                <Payoff xmi:id="_tTjl1C5EEeqL2uWwI3zyBQ" Set="2" Value="4"/>
                <Payoff xmi:id="_tTjl1S5EEeqL2uWwI3zyBQ" Set="3" Value="2"/>
                <Payoff xmi:id="_tTjl1i5EEeqL2uWwI3zyBQ" Set="4" Value="2"/>
                <Payoff xmi:id="_tTjl1y5EEeqL2uWwI3zyBQ" Set="5" Value="0"/>
                <Payoff xmi:id="_tTjl2C5EEeqL2uWwI3zyBQ" Set="6" Value="0"/>
                <Payoff xmi:id="_tTjl2S5EEeqL2uWwJ2zyBQ" Set="7" Value="0"/>
                <Payoff xmi:id="_tTjl2i5EEeqL2uWwJ2zyBQ" Set="8" Value="0"/>
                <Payoff xmi:id="_tTjl2y5EEeqL2uWwJ2zyBQ" Set="9" Value="1"/>
              </Node>
              <Node xmi:id="_tTjl3C5EEeqL2uWwJ2zyBQ" NameID="Node42" Label="b4VG" NodeType="TerminalNode">
                <Prob xmi:id="_tTjl3S5EEeqL2uWwJ2zyBQ" Value="#"/>
                <MarkovData xmi:id="_tTjl3i5EEeqL2uWwK1zyBQ">
                  <Modification xmi:id="_tTjl3y5EEeqL2uWwK1zyBQ" Tracker="vagb4" Value="vagb4+1"/>
                </MarkovData>
                <Payoff xmi:id="_tTjl4C5EEeqL2uWwK1zyBQ" Set="1" Value="cVGb1+cVGb2+cCSb3+cVGb4"/>
                <Payoff xmi:id="_tTjl4S5EEeqL2uWwK1zyBQ" Set="2" Value="4"/>
                <Payoff xmi:id="_tTjl4i5EEeqL2uWwK1zyBQ" Set="3" Value="1"/>
                <Payoff xmi:id="_tTjl4y5EEeqL2uWwL0zyBQ" Set="4" Value="3"/>
                <Payoff xmi:id="_tTjl5C5EEeqL2uWwL0zyBQ" Set="5" Value="0"/>
                <Payoff xmi:id="_tTjl5S5EEeqL2uWwL0zyBQ" Set="6" Value="0"/>
                <Payoff xmi:id="_tTjl5i5EEeqL2uWwL0zyBQ" Set="7" Value="0"/>
                <Payoff xmi:id="_tTjl5y5EEeqL2uWwL0zyBQ" Set="8" Value="0"/>
                <Payoff xmi:id="_tTjl6C5EEeqL2uWwMzzyBQ" Set="9" Value="1"/>
              </Node>
              <Node xmi:id="_tTjl6S5EEeqL2uWwMzzyBQ" NameID="Node44" Label="3b" NodeType="TerminalNode">
                <Prob xmi:id="_tTjl6i5EEeqL2uWwMzzyBQ" Value="1-c_4"/>
                <Payoff xmi:id="_tTjl6y5EEeqL2uWwMzzyBQ" Set="1" Value="cVGb1+cVGb2+cCSb3"/>
                <Payoff xmi:id="_tTjl7C5EEeqL2uWwMzzyBQ" Set="2" Value="3"/>
                <Payoff xmi:id="_tTjl7S5EEeqL2uWwNyzyBQ" Set="3" Value="1"/>
                <Payoff xmi:id="_tTjl7i5EEeqL2uWwNyzyBQ" Set="4" Value="2"/>
                <Payoff xmi:id="_tTjl7y5EEeqL2uWwNyzyBQ" Set="5" Value="0"/>
                <Payoff xmi:id="_tTjl8C5EEeqL2uWwNyzyBQ" Set="6" Value="0"/>
                <Payoff xmi:id="_tTjl8S5EEeqL2uWwNyzyBQ" Set="7" Value="0"/>
                <Payoff xmi:id="_tTjl8i5EEeqL2uWwOxzyBQ" Set="8" Value="1"/>
                <Payoff xmi:id="_tTjl8y5EEeqL2uWwOxzyBQ" Set="9" Value="0"/>
              </Node>
            </Node>
            <Node xmi:id="_tTjl9C5EEeqL2uWwOxzyBQ" NameID="Node21" Label="b3VG" NodeType="ChanceNode">
              <Prob xmi:id="_tTjl9S5EEeqL2uWwOxzyBQ" Value="#"/>
              <MarkovData xmi:id="_tTjl9i5EEeqL2uWwOxzyBQ">
                <Modification xmi:id="_tTjl9y5EEeqL2uWwPwzyBQ" Tracker="vagb3" Value="vagb3+1"/>
              </MarkovData>
              <Node xmi:id="_tTjl-C5EEeqL2uWwPwzyBQ" NameID="Node46" Label="b4CS" NodeType="TerminalNode">
                <Prob xmi:id="_tTjl-S5EEeqL2uWwPwzyBQ" Value="c_4*b_cbav*adjCSb4"/>
                <MarkovData xmi:id="_tTjl-i5EEeqL2uWwPwzyBQ">
                  <Modification xmi:id="_tTjl-y5EEeqL2uWwPwzyBQ" Tracker="csb4" Value="csb4+1"/>
                </MarkovData>
                <Payoff xmi:id="_tTjl_C5EEeqL2uWwQvzyBQ" Set="1" Value="cVGb1+cVGb2+cVGb3+cCSb4"/>
                <Payoff xmi:id="_tTjl_S5EEeqL2uWwQvzyBQ" Set="2" Value="4"/>
                <Payoff xmi:id="_tTjl_i5EEeqL2uWwQvzyBQ" Set="3" Value="1"/>
                <Payoff xmi:id="_tTjl_y5EEeqL2uWwQvzyBQ" Set="4" Value="3"/>
                <Payoff xmi:id="_tTjmAC5EEeqL2uWwQvzyBQ" Set="5" Value="0"/>
                <Payoff xmi:id="_tTjmAS5EEeqL2uWwRuzyBQ" Set="6" Value="0"/>
                <Payoff xmi:id="_tTjmAi5EEeqL2uWwRuzyBQ" Set="7" Value="0"/>
                <Payoff xmi:id="_tTjmAy5EEeqL2uWwRuzyBQ" Set="8" Value="0"/>
                <Payoff xmi:id="_tTjmBC5EEeqL2uWwRuzyBQ" Set="9" Value="1"/>
              </Node>
              <Node xmi:id="_tTjmBS5EEeqL2uWwRuzyBQ" NameID="Node45" Label="b4VG" NodeType="TerminalNode">
                <Prob xmi:id="_tTjmBi5EEeqL2uWwStzyBQ" Value="#"/>
                <MarkovData xmi:id="_tTjmBy5EEeqL2uWwStzyBQ">
                  <Modification xmi:id="_tTjmCC5EEeqL2uWwStzyBQ" Tracker="vagb4" Value="vagb4+1"/>
                </MarkovData>
                <Payoff xmi:id="_tTjmCS5EEeqL2uWwStzyBQ" Set="1" Value="cVGb1+cVGb2+cVGb3+cVGb4"/>
                <Payoff xmi:id="_tTjmCi5EEeqL2uWwStzyBQ" Set="2" Value="4"/>
                <Payoff xmi:id="_tTjmCy5EEeqL2uWwTszyBQ" Set="3" Value="0"/>
                <Payoff xmi:id="_tTjmDC5EEeqL2uWwTszyBQ" Set="4" Value="4"/>
                <Payoff xmi:id="_tTjmDS5EEeqL2uWwTszyBQ" Set="5" Value="0"/>
                <Payoff xmi:id="_tTjmDi5EEeqL2uWwTszyBQ" Set="6" Value="0"/>
                <Payoff xmi:id="_tTjmDy5EEeqL2uWwTszyBQ" Set="7" Value="0"/>
                <Payoff xmi:id="_tTjmEC5EEeqL2uWwUrzyBQ" Set="8" Value="0"/>
                <Payoff xmi:id="_tTjmES5EEeqL2uWwUrzyBQ" Set="9" Value="1"/>
              </Node>
              <Node xmi:id="_tTjmEi5EEeqL2uWwUrzyBQ" NameID="Node47" Label="3b" NodeType="TerminalNode">
                <Prob xmi:id="_tTjmEy5EEeqL2uWwUrzyBQ" Value="1-c_4"/>
                <Payoff xmi:id="_tTjmFC5EEeqL2uWwUrzyBQ" Set="1" Value="cVGb1+cVGb2+cVGb3"/>
                <Payoff xmi:id="_tTjmFS5EEeqL2uWwVqzyBQ" Set="2" Value="3"/>
                <Payoff xmi:id="_tTjmFi5EEeqL2uWwVqzyBQ" Set="3" Value="0"/>
                <Payoff xmi:id="_tTjmFy5EEeqL2uWwVqzyBQ" Set="4" Value="3"/>
                <Payoff xmi:id="_tTjmGC5EEeqL2uWwVqzyBQ" Set="5" Value="0"/>
                <Payoff xmi:id="_tTjmGS5EEeqL2uWwVqzyBQ" Set="6" Value="0"/>
                <Payoff xmi:id="_tTjmGi5EEeqL2uWwWpzyBQ" Set="7" Value="0"/>
                <Payoff xmi:id="_tTjmGy5EEeqL2uWwWpzyBQ" Set="8" Value="1"/>
                <Payoff xmi:id="_tTjmHC5EEeqL2uWwWpzyBQ" Set="9" Value="0"/>
              </Node>
            </Node>
            <Node xmi:id="_tTjmHS5EEeqL2uWwWpzyBQ" NameID="Node23" Label="2b" NodeType="TerminalNode" Node="">
              <Prob xmi:id="_tTjmHi5EEeqL2uWwWpzyBQ" Value="1-c_3"/>
              <Payoff xmi:id="_tTjmHy5EEeqL2uWwXozyBQ" Set="1" Value="cVGb1+cVGb2"/>
              <Payoff xmi:id="_tTjmIC5EEeqL2uWwXozyBQ" Set="2" Value="2"/>
              <Payoff xmi:id="_tTjmIS5EEeqL2uWwXozyBQ" Set="3" Value="0"/>
              <Payoff xmi:id="_tTjmIi5EEeqL2uWwXozyBQ" Set="4" Value="2"/>
              <Payoff xmi:id="_tTjmIy5EEeqL2uWwXozyBQ" Set="5" Value="0"/>
              <Payoff xmi:id="_tTjmJC5EEeqL2uWwYnzyBQ" Set="6" Value="0"/>
              <Payoff xmi:id="_tTjmJS5EEeqL2uWwYnzyBQ" Set="7" Value="1"/>
              <Payoff xmi:id="_tTjmJi5EEeqL2uWwYnzyBQ" Set="8" Value="0"/>
              <Payoff xmi:id="_tTjmJy5EEeqL2uWwYnzyBQ" Set="9" Value="0"/>
            </Node>
          </Node>
          <Node xmi:id="_tTjmKC5EEeqL2uWwYnzyBQ" NameID="Node14" Label="1b" NodeType="TerminalNode">
            <Prob xmi:id="_tTjmKS5EEeqL2uWwZmzyBQ" Value="1-c_2"/>
            <Payoff xmi:id="_tTjmKi5EEeqL2uWwZmzyBQ" Set="1" Value="cVGb1"/>
            <Payoff xmi:id="_tTkMEC5EEeqL2uWwZmzyBQ" Set="2" Value="1"/>
            <Payoff xmi:id="_tTkMES5EEeqL2uWwZmzyBQ" Set="3" Value="0"/>
            <Payoff xmi:id="_tTkMEi5EEeqL2uWwZmzyBQ" Set="4" Value="1"/>
            <Payoff xmi:id="_tTkMEy5EEeqL2uWwalzyBQ" Set="5" Value="0"/>
            <Payoff xmi:id="_tTkMFC5EEeqL2uWwalzyBQ" Set="6" Value="1"/>
            <Payoff xmi:id="_tTkMFS5EEeqL2uWwalzyBQ" Set="7" Value="0"/>
            <Payoff xmi:id="_tTkMFi5EEeqL2uWwalzyBQ" Set="8" Value="0"/>
            <Payoff xmi:id="_tTkMFy5EEeqL2uWwalzyBQ" Set="9" Value="0"/>
          </Node>
        </Node>
        <Node xmi:id="_tTkMGC5EEeqL2uWwbkzyBQ" NameID="Node4" Label="0b" NodeType="TerminalNode">
          <Prob xmi:id="_tTkMGS5EEeqL2uWwbkzyBQ" Value="1-c_1"/>
          <Payoff xmi:id="_tTkMGi5EEeqL2uWwbkzyBQ" Set="1" Value="0"/>
          <Payoff xmi:id="_tTkMGy5EEeqL2uWwbkzyBQ" Set="2" Value="0"/>
          <Payoff xmi:id="_tTkMHC5EEeqL2uWwbkzyBQ" Set="3" Value="0"/>
          <Payoff xmi:id="_tTkMHS5EEeqL2uWwcjzyBQ" Set="4" Value="0"/>
          <Payoff xmi:id="_tTkMHi5EEeqL2uWwcjzyBQ" Set="5" Value="1"/>
          <Payoff xmi:id="_tTkMHy5EEeqL2uWwcjzyBQ" Set="6" Value="0"/>
          <Payoff xmi:id="_tTkMIC5EEeqL2uWwcjzyBQ" Set="7" Value="0"/>
          <Payoff xmi:id="_tTkMIS5EEeqL2uWwcjzyBQ" Set="8" Value="0"/>
          <Payoff xmi:id="_tTkMIi5EEeqL2uWwdizyBQ" Set="9" Value="0"/>
        </Node>
      </Node>
    </Node>
    <Distribution xmi:id="_tTkMNS5EEeqL2uWwgfzyBQ" NameID="d_matAgeB1" Label="" Comment="&#xD;&#xA;" Index="1">
      <Parameter xmi:id="_tTkMNi5EEeqL2uWwhezyBQ" Name="subtype" Value="1"/>
      <Parameter xmi:id="_tTkMNy5EEeqL2uWwhezyBQ" Name="mean" Value="30.41429357"/>
      <Parameter xmi:id="_tTkMOC5EEeqL2uWwhezyBQ" Name="stddev" Value="5.51299"/>
      <Parameter xmi:id="_tTkMOS5EEeqL2uWwhezyBQ" Name="overriddenMean" Value="30"/>
    </Distribution>
    <Distribution xmi:id="_tTkMOi5EEeqL2uWwhezyBQ" NameID="d_matAgeB2" Label="" Comment="" Index="2">
      <Parameter xmi:id="_tTkMOy5EEeqL2uWwidzyBQ" Name="subtype" Value="1"/>
      <Parameter xmi:id="_tTkMPC5EEeqL2uWwidzyBQ" Name="mean" Value="32.57933645"/>
      <Parameter xmi:id="_tTkMPS5EEeqL2uWwidzyBQ" Name="stddev" Value="4.857855"/>
      <Parameter xmi:id="_tTkMPi5EEeqL2uWwidzyBQ" Name="overriddenMean" Value="33"/>
    </Distribution>
    <Distribution xmi:id="_tTkMPy5EEeqL2uWwidzyBQ" NameID="d_matAgeB3" Label="" Comment="" Index="3">
      <Parameter xmi:id="_tTkMQC5EEeqL2uWwjczyBQ" Name="subtype" Value="1"/>
      <Parameter xmi:id="_tTkMQS5EEeqL2uWwjczyBQ" Name="mean" Value="33.96115495"/>
      <Parameter xmi:id="_tTkMQi5EEeqL2uWwjczyBQ" Name="stddev" Value="4.523272"/>
      <Parameter xmi:id="_tTkMQy5EEeqL2uWwjczyBQ" Name="overriddenMean" Value="34"/>
    </Distribution>
    <Distribution xmi:id="_tTkMRC5EEeqL2uWwjczyBQ" NameID="d_matAgeB4" Label="" Comment="&#x9;&#x9;&#x9;&#xD;&#xA;&#x9;&#x9;&#x9;" Index="4">
      <Parameter xmi:id="_tTkMRS5EEeqL2uWwkbzyBQ" Name="subtype" Value="1"/>
      <Parameter xmi:id="_tTkMRi5EEeqL2uWwkbzyBQ" Name="mean" Value="34.52399685"/>
      <Parameter xmi:id="_tTkMRy5EEeqL2uWwkbzyBQ" Name="stddev" Value="4.573896"/>
      <Parameter xmi:id="_tTkMSC5EEeqL2uWwkbzyBQ" Name="overriddenMean" Value="35"/>
    </Distribution>
    <Distribution xmi:id="_tTkMSS5EEeqL2uWwkbzyBQ" NameID="d_c0" Label="" Comment="n 157305&#xD;&#xA;r 28730" Index="5" Type="Beta">
      <Parameter xmi:id="_tTkMSi5EEeqL2uWwlazyBQ" Name="subtype" Value="1"/>
      <Parameter xmi:id="_tTkMSy5EEeqL2uWwlazyBQ" Name="n" Value="1573"/>
      <Parameter xmi:id="_tTkMTC5EEeqL2uWwlazyBQ" Name="r" Value="287"/>
    </Distribution>
    <Distribution xmi:id="_tTkMTS5EEeqL2uWwlazyBQ" NameID="d_c1" Label="" Comment="n 1285.75&#xD;&#xA;r 209.06" Index="6" Type="Beta">
      <Parameter xmi:id="_tTkMTi5EEeqL2uWwlazyBQ" Name="subtype" Value="1"/>
      <Parameter xmi:id="_tTkMTy5EEeqL2uWwmZzyBQ" Name="n" Value="1285"/>
      <Parameter xmi:id="_tTkMUC5EEeqL2uWwmZzyBQ" Name="r" Value="209"/>
    </Distribution>
    <Distribution xmi:id="_tTkMUS5EEeqL2uWwmZzyBQ" NameID="d_c2" Label="" Comment="n 107669&#xD;&#xA;r 48685" Index="7" Type="Beta">
      <Parameter xmi:id="_tTkMUi5EEeqL2uWwmZzyBQ" Name="subtype" Value="1"/>
      <Parameter xmi:id="_tTkMUy5EEeqL2uWwmZzyBQ" Name="n" Value="1076"/>
      <Parameter xmi:id="_tTkMVC5EEeqL2uWwnYzyBQ" Name="r" Value="486"/>
    </Distribution>
    <Distribution xmi:id="_tTkMVS5EEeqL2uWwnYzyBQ" NameID="d_c3" Label="" Comment="n 58984&#xD;&#xA;r 36279" Index="8" Type="Beta">
      <Parameter xmi:id="_tTkMVi5EEeqL2uWwnYzyBQ" Name="subtype" Value="1"/>
      <Parameter xmi:id="_tTkMVy5EEeqL2uWwnYzyBQ" Name="n" Value="589"/>
      <Parameter xmi:id="_tTkMWC5EEeqL2uWwnYzyBQ" Name="r" Value="362"/>
    </Distribution>
    <Distribution xmi:id="_tTkMWS5EEeqL2uWwoXzyBQ" NameID="d_cCS" Label="" Comment="" Index="10" Type="Gamma">
      <Parameter xmi:id="_tTkMWi5EEeqL2uWwoXzyBQ" Name="subtype" Value="1"/>
      <Parameter xmi:id="_tTkMWy5EEeqL2uWwoXzyBQ" Name="alpha" Value="((3271.95)^2)/((333.87)^2)"/>
      <Parameter xmi:id="_tTkMXC5EEeqL2uWwoXzyBQ" Name="lambda" Value="(3271.95)/((333.87)^2)"/>
    </Distribution>
    <Distribution xmi:id="_tTkMXS5EEeqL2uWwoXzyBQ" NameID="d_cVG" Label="" Comment="" Index="11" Type="Gamma">
      <Parameter xmi:id="_tTkMXi5EEeqL2uWwpWzyBQ" Name="subtype" Value="1"/>
      <Parameter xmi:id="_tTkMXy5EEeqL2uWwpWzyBQ" Name="alpha" Value="((2489.10)^2)/((253.99)^2)"/>
      <Parameter xmi:id="_tTkMYC5EEeqL2uWwpWzyBQ" Name="lambda" Value="(2489.10)/((253.99)^2)"/>
    </Distribution>
    <Distribution xmi:id="_tTkMYS5EEeqL2uWwpWzyBQ" NameID="d_multVal" Label="" Comment="" Index="12">
      <Parameter xmi:id="_tTkMYi5EEeqL2uWwpWzyBQ" Name="subtype" Value="1"/>
      <Parameter xmi:id="_tTkMYy5EEeqL2uWwqVzyBQ" Name="mean" Value="23.02"/>
      <Parameter xmi:id="_tTkMZC5EEeqL2uWwqVzyBQ" Name="stddev" Value="1.622"/>
    </Distribution>
    <Variable xmi:id="_tTkMZS5EEeqL2uWwqVzyBQ" NameID="cCS" Label="Cost of uncomplicated CS" Comment="3273">
      <SensitivityRange xmi:id="_tTkMZi5EEeqL2uWwqVzyBQ" HighValue="3273.0"/>
    </Variable>
    <Variable xmi:id="_tTkMZy5EEeqL2uWwqVzyBQ" NameID="cVG" Label="Average cost of non-CS birth (weighted average of all)" Comment="2486.47">
      <SensitivityRange xmi:id="_tTkMaC5EEeqL2uWwrUzyBQ" HighValue="2486.47"/>
    </Variable>
    <Variable xmi:id="_tTkMaS5EEeqL2uWwrUzyBQ" NameID="b_cbav" Label="Caesarean rate after having had a prior vaginal birth" Comment="">
      <SensitivityRange xmi:id="_tTkMai5EEeqL2uWwrUzyBQ" HighValue="1.0" Intervals="50"/>
    </Variable>
    <Variable xmi:id="_tTkMay5EEeqL2uWwrUzyBQ" NameID="b_csfb" Label="Caesarean section first birth" Comment="">
      <SensitivityRange xmi:id="_tTkMbC5EEeqL2uWwrUzyBQ" LowValue="-0.1" Intervals="5"/>
    </Variable>
    <Variable xmi:id="_tTkMbS5EEeqL2uWwsTzyBQ" NameID="b_vbac" Label="Vaginal birth after previous caesarean" Comment="">
      <SensitivityRange xmi:id="_tTkMbi5EEeqL2uWwsTzyBQ" HighValue="0.1" Intervals="5"/>
    </Variable>
    <Variable xmi:id="_tTkMby5EEeqL2uWwsTzyBQ" NameID="c_1" Label="Probability of having at least one child" Comment="0.817035504"/>
    <Variable xmi:id="_tTkMcC5EEeqL2uWwsTzyBQ" NameID="c_2" Label="Probability of having another child if you had 1" Comment="0.83704743"/>
    <Variable xmi:id="_tTkMcS5EEeqL2uWwsTzyBQ" NameID="c_3" Label="Probability of having another child if you had 2" Comment="0.546648167"/>
    <Variable xmi:id="_tTkMci5EEeqL2uWwtSzyBQ" NameID="c_4" Label="Probability of having another child if you had 3" Comment="0.382001226"/>
    <Variable xmi:id="_tTkMcy5EEeqL2uWwtSzyBQ" NameID="cCSb1" Label="Discounted cost of 1st baby CS" Comment="" ShowInTree="false">
      <SensitivityRange xmi:id="_tTkMdC5EEeqL2uWwtSzyBQ" HighValue="2043.650316373494"/>
    </Variable>
    <Variable xmi:id="_tTkMdS5EEeqL2uWwtSzyBQ" NameID="discountRate" Label="Discount rate" Comment="0.04"/>
    <Variable xmi:id="_tTkMdi5EEeqL2uWwtSzyBQ" NameID="matAgeB1" Label="Average age when having 1st child" Comment=""/>
    <Variable xmi:id="_tTkMdy5EEeqL2uWwuRzyBQ" NameID="matAgeB2" Label="Average age when having 2nd child" Comment=""/>
    <Variable xmi:id="_tTkMeC5EEeqL2uWwuRzyBQ" NameID="matAgeB3" Label="Average age when having 3rd child" Comment=""/>
    <Variable xmi:id="_tTkMeS5EEeqL2uWwuRzyBQ" NameID="matAgeB4" Label="Average age when having 4th child" Comment=""/>
    <Variable xmi:id="_tTkMei5EEeqL2uWwuRzyBQ" NameID="cCSb2" Label="Discounted cost of 2nd baby CS" Comment=""/>
    <Variable xmi:id="_tTkMey5EEeqL2uWwuRzyBQ" NameID="cCSb3" Label="Discounted cost of 3rd baby CS" Comment=""/>
    <Variable xmi:id="_tTkMfC5EEeqL2uWwvQzyBQ" NameID="cCSb4" Label="Discounted cost of 4th baby CS" Comment=""/>
    <Variable xmi:id="_tTkMfS5EEeqL2uWwvQzyBQ" NameID="cVGb1" Label="Discounted cost of 1st baby VAG" Comment=""/>
    <Variable xmi:id="_tTkMfi5EEeqL2uWwvQzyBQ" NameID="cVGb2" Label="Discounted cost of 2nd baby VAG" Comment=""/>
    <Variable xmi:id="_tTkMfy5EEeqL2uWwvQzyBQ" NameID="cVGb3" Label="Discounted cost of 3rd baby VAG" Comment=""/>
    <Variable xmi:id="_tTkMgC5EEeqL2uWwvQzyBQ" NameID="cVGb4" Label="Discounted cost of 4th baby VAG" Comment=""/>
    <Variable xmi:id="_tTkMgS5EEeqL2uWwwPzyBQ" NameID="multVBAC" Label="Percentage change in VBAC" Comment="">
      <SensitivityRange xmi:id="_tTkMgi5EEeqL2uWwwPzyBQ" LowValue="1.0" HighValue="1.5"/>
    </Variable>
    <Variable xmi:id="_tTkMgy5EEeqL2uWwwPzyBQ" NameID="multCSFB" Label="Percentage change in CSFB" Comment="">
      <SensitivityRange xmi:id="_tTkMhC5EEeqL2uWwwPzyBQ" LowValue="0.5" HighValue="1.0"/>
    </Variable>
    <Variable xmi:id="_tTkMhS5EEeqL2uWwwPzyBQ" NameID="absCSFB" Label="Absolute change in CSFB rate" Comment="">
      <SensitivityRange xmi:id="_tTkMhi5EEeqL2uWwxOzyBQ" LowValue="-0.1"/>
    </Variable>
    <Variable xmi:id="_tTkMhy5EEeqL2uWwxOzyBQ" NameID="absVBAC" Label="Absolute change in VBAC rate" Comment="">
      <SensitivityRange xmi:id="_tTkMiC5EEeqL2uWwxOzyBQ" HighValue="0.1"/>
    </Variable>
    <Variable xmi:id="_tTkMiS5EEeqL2uWwxOzyBQ" NameID="cohortSize" Label="Irish cohort of 18 yr olds surviving to 45" Comment=""/>
    <Variable xmi:id="_tTkMii5EEeqL2uWwxOzyBQ" NameID="multWHO" Label="Common factor applied to all 3 cs paramters to estimate scale of improvement needed to reach &lt;15%" Comment="">
      <SensitivityRange xmi:id="_tTkMiy5EEeqL2uWwyNzyBQ" LowValue="0.1" HighValue="1.0" Intervals="10"/>
    </Variable>
    <Variable xmi:id="_tTkMjC5EEeqL2uWwyNzyBQ" NameID="valCS" Label="Validation of CS rate " Comment="Only overall CS rate avialable for 2000, so compare to overall CS rate in 2016 and apply factor to all 3 cs parameters - check overall cs rate is consistent with that seen now and bingo bango whatso facto"/>
    <Variable xmi:id="_tTkMjS5EEeqL2uWwyNzyBQ" NameID="totCSrate" Label="Overall CS rate in 2016" Comment=""/>
    <Variable xmi:id="_tTkMji5EEeqL2uWwyNzyBQ" NameID="adjCSb2" Label="" Comment="0.811856324"/>
    <Variable xmi:id="_tTkMjy5EEeqL2uWwyNzyBQ" NameID="adjCSb3" Label="" Comment="0.72563092"/>
    <Variable xmi:id="_tTkMkC5EEeqL2uWwzMzyBQ" NameID="adjCSb4" Label="" Comment="0.634588106"/>
    <Variable xmi:id="_tTkMkS5EEeqL2uWwzMzyBQ" NameID="adjCS1" Label="" Comment=""/>
    <Tracker xmi:id="_tTkMki5EEeqL2uWwzMzyBQ" NameID="csb1" Label="" Comment=""/>
    <Tracker xmi:id="_tTkMky5EEeqL2uWwzMzyBQ" NameID="vagb1" Label="" Comment=""/>
    <Tracker xmi:id="_tTkMlC5EEeqL2uWwzMzyBQ" NameID="csb2" Label="" Comment=""/>
    <Tracker xmi:id="_tTkMlS5EEeqL2uWw0LzyBQ" NameID="csb3" Label="" Comment=""/>
    <Tracker xmi:id="_tTkMli5EEeqL2uWw0LzyBQ" NameID="csb4" Label="" Comment=""/>
    <Tracker xmi:id="_tTkMly5EEeqL2uWw0LzyBQ" NameID="vagb2" Label="" Comment=""/>
    <Tracker xmi:id="_tTkMmC5EEeqL2uWw0LzyBQ" NameID="vagb3" Label="" Comment=""/>
    <Tracker xmi:id="_tTkMmS5EEeqL2uWw0LzyBQ" NameID="vagb4" Label="" Comment=""/>
    <CategoriesRoot xmi:id="_tTkMmi5EEeqL2uWw1KzyBQ"/>
    <PreferenceSet xmi:id="_tTkMmy5EEeqL2uWw1KzyBQ" NameID="Pref. set 1">
      <Preference xmi:id="_tTkMnC5EEeqL2uWw1KzyBQ" Name="locale" Value="en_IE"/>
      <Preference xmi:id="_tTkMnS5EEeqL2uWw1KzyBQ" Name="calcType" Value="ct_costEff"/>
      <Preference xmi:id="_tTkMni5EEeqL2uWw1KzyBQ" Name="numberOfEnabledPayoffs" Value="9"/>
      <Preference xmi:id="_tTkMny5EEeqL2uWw2JzyBQ" Name="ceCostPayoff" Value="1"/>
      <Preference xmi:id="_tTkMoC5EEeqL2uWw2JzyBQ" Name="ceEffPayoff" Value="2"/>
      <Preference xmi:id="_tTkMoS5EEeqL2uWw2JzyBQ" Name="invertIncrementalEff" Value="false"/>
      <Preference xmi:id="_tTkMoi5EEeqL2uWw2JzyBQ" Name="drawGraphCostY" Value="drawGraphCostY"/>
      <Preference xmi:id="_tTkMoy5EEeqL2uWw2JzyBQ" Name="rollbackShowNetBen" Value="false"/>
      <Preference xmi:id="_tTkMpC5EEeqL2uWw3IzyBQ" Name="useMaximumCost" Value="false"/>
      <Preference xmi:id="_tTkMpS5EEeqL2uWw3IzyBQ" Name="useMinimumEffectiveness" Value="false"/>
      <Preference xmi:id="_tTkMpi5EEeqL2uWw3IzyBQ" Name="minimumEffectiveness" Value="0.01"/>
      <Preference xmi:id="_tTkMpy5EEeqL2uWw3IzyBQ" Name="maximumCost" Value="20000."/>
      <Preference xmi:id="_tTkMqC5EEeqL2uWw3IzyBQ" Name="willingnessToPay" Value="0."/>
      <Preference xmi:id="_tTkMqS5EEeqL2uWw4HzyBQ" Name="average" Value="0."/>
      <Preference xmi:id="_tTkMqi5EEeqL2uWw4HzyBQ" Name="calculateExtraPayoffs" Value="true"/>
      <Preference xmi:id="_tTkMqy5EEeqL2uWw4HzyBQ" Name="useGlobalDiscounting" Value="false"/>
      <Preference xmi:id="_tTkMrC5EEeqL2uWw4HzyBQ" Name="globalDiscountingMarkovCycleLength" Value=""/>
      <Preference xmi:id="_tTkMrS5EEeqL2uWw4HzyBQ" Name="globalDiscountingDESTimeUnit" Value=""/>
      <Preference xmi:id="_tTkMri5EEeqL2uWw5GzyBQ" Name="useCustomPayoffNames" Value="true"/>
      <Preference xmi:id="_tTkMry5EEeqL2uWw5GzyBQ" Name="forPayoff1evDecPlaces" Value="2"/>
      <Preference xmi:id="_tTkMsC5EEeqL2uWw5GzyBQ" Name="forPayoff1evDecTrailZeros" Value="true"/>
      <Preference xmi:id="_tTkMsS5EEeqL2uWw5GzyBQ" Name="forPayoff1thousandsSep" Value="false"/>
      <Preference xmi:id="_tTkMsi5EEeqL2uWw5GzyBQ" Name="forPayoff1chopOffKMBPercent" Value="showExactly"/>
      <Preference xmi:id="_tTkMsy5EEeqL2uWw6FzyBQ" Name="forPayoff1unitsType" Value="unitsType_none"/>
      <Preference xmi:id="_tTkMtC5EEeqL2uWw6FzyBQ" Name="forPayoff1unitsText" Value=""/>
      <Preference xmi:id="_tTkMtS5EEeqL2uWw6FzyBQ" Name="forPayoff2evDecPlaces" Value="2"/>
      <Preference xmi:id="_tTkMti5EEeqL2uWw6FzyBQ" Name="forPayoff2evDecTrailZeros" Value="true"/>
      <Preference xmi:id="_tTkMty5EEeqL2uWw6FzyBQ" Name="forPayoff2thousandsSep" Value="false"/>
      <Preference xmi:id="_tTkMuC5EEeqL2uWw7EzyBQ" Name="forPayoff2chopOffKMBPercent" Value="showExactly"/>
      <Preference xmi:id="_tTkMuS5EEeqL2uWw7EzyBQ" Name="forPayoff2unitsType" Value="unitsType_none"/>
      <Preference xmi:id="_tTkMui5EEeqL2uWw7EzyBQ" Name="forPayoff2unitsText" Value=""/>
      <Preference xmi:id="_tTkMuy5EEeqL2uWw7EzyBQ" Name="forCostEffectivenessevDecPlaces" Value="2"/>
      <Preference xmi:id="_tTkMvC5EEeqL2uWw7EzyBQ" Name="forCostEffectivenessevDecTrailZeros" Value="true"/>
      <Preference xmi:id="_tTkMvS5EEeqL2uWw8DzyBQ" Name="forCostEffectivenessthousandsSep" Value="false"/>
      <Preference xmi:id="_tTkMvi5EEeqL2uWw8DzyBQ" Name="forCostEffectivenesschopOffKMBPercent" Value="showExactly"/>
      <Preference xmi:id="_tTkMvy5EEeqL2uWw8DzyBQ" Name="forCostEffectivenessunitsType" Value="unitsType_none"/>
      <Preference xmi:id="_tTkMwC5EEeqL2uWw8DzyBQ" Name="forCostEffectivenessunitsText" Value=""/>
      <Preference xmi:id="_tTkMwS5EEeqL2uWw8DzyBQ" Name="monteNumSamples" Value="10000"/>
      <Preference xmi:id="_tTkMwi5EEeqL2uWw9CzyBQ" Name="showTerminalColumn" Value="false"/>
      <Preference xmi:id="_tTkMwy5EEeqL2uWw9CzyBQ" Name="showTerminalColNote" Value="false"/>
      <Preference xmi:id="_tTkMxC5EEeqL2uWw9CzyBQ" Name="terminalColNote" Value=""/>
      <Preference xmi:id="_tTkMxS5EEeqL2uWw9CzyBQ" Name="displayPayoffsName" Value="true"/>
      <Preference xmi:id="_tTkMxi5EEeqL2uWw9CzyBQ" Name="displayPayoffsBoxed" Value="false"/>
      <Preference xmi:id="_tTkMxy5EEeqL2uWw-BzyBQ" Name="automaticNodeNumbering" Value="false"/>
      <Preference xmi:id="_tTkMyC5EEeqL2uWw-BzyBQ" Name="numberAllNodes" Value="false"/>
      <Preference xmi:id="_tTkMyS5EEeqL2uWw-BzyBQ" Name="numberingTextFormat" Value="{^}"/>
      <Preference xmi:id="_tTkMyi5EEeqL2uWw-BzyBQ" Name="showTerminalNodeSymbolsAs" Value="vTriangles"/>
      <Preference xmi:id="_tTkMyy5EEeqL2uWw-BzyBQ" Name="defaultBranchesPerNode" Value="2"/>
      <Preference xmi:id="_tTkMzC5EEeqL2uWw_AzyBQ" Name="addBranchesAt" Value="vBottom"/>
      <Preference xmi:id="_tTkMzS5EEeqL2uWw_AzyBQ" Name="keyboardNavigation" Value="vTopBranch"/>
      <Preference xmi:id="_tTkMzi5EEeqL2uWw_AzyBQ" Name="minimizeEmptySpace" Value="false"/>
      <Preference xmi:id="_tTkMzy5EEeqL2uWw_AzyBQ" Name="alignEndNodes" Value="true"/>
      <Preference xmi:id="_tTkM0C5EEeqL2uWw_AzyBQ" Name="branchesLinesAt" Value="false"/>
      <Preference xmi:id="_tTkM0S5EEeqL2uWwA_zyBQ" Name="hideSuppressCloneCopies" Value="true"/>
      <Preference xmi:id="_tTkM0i5EEeqL2uWwA_zyBQ" Name="alwaysShowOptimalPath" Value="false"/>
      <Preference xmi:id="_tTkM0y5EEeqL2uWwA_zyBQ" Name="minimumGenerationWidth" Value="100"/>
      <Preference xmi:id="_tTkM1C5EEeqL2uWwA_zyBQ" Name="horizontalGenerationSpacing" Value="100"/>
      <Preference xmi:id="_tTkM1S5EEeqL2uWwA_zyBQ" Name="runSensitivityMicrosimulation" Value="false"/>
      <Preference xmi:id="_tTkM1i5EEeqL2uWwB-zyBQ" Name="1saWay0" Value="adjustVAG"/>
      <Preference xmi:id="_tTkM1y5EEeqL2uWwB-zyBQ" Name="2saWay0" Value="absCSFB"/>
      <Preference xmi:id="_tTkM2C5EEeqL2uWwB-zyBQ" Name="2saWay1" Value="absVBAC"/>
      <Preference xmi:id="_tTkM2S5EEeqL2uWwB-zyBQ" Name="forPayoff3evDecPlaces" Value="5"/>
      <Preference xmi:id="_tTkM2i5EEeqL2uWwB-zyBQ" Name="forPayoff3evDecTrailZeros" Value="true"/>
      <Preference xmi:id="_tTkM2y5EEeqL2uWwC9zyBQ" Name="forPayoff3thousandsSep" Value="false"/>
      <Preference xmi:id="_tTkM3C5EEeqL2uWwC9zyBQ" Name="forPayoff3chopOffKMBPercent" Value="showExactly"/>
      <Preference xmi:id="_tTkM3S5EEeqL2uWwC9zyBQ" Name="forPayoff3unitsType" Value="unitsType_none"/>
      <Preference xmi:id="_tTkM3i5EEeqL2uWwC9zyBQ" Name="forPayoff3unitsText" Value=""/>
      <Preference xmi:id="_tTkM3y5EEeqL2uWwC9zyBQ" Name="forPayoff4evDecPlaces" Value="5"/>
      <Preference xmi:id="_tTkM4C5EEeqL2uWwD8zyBQ" Name="forPayoff4evDecTrailZeros" Value="true"/>
      <Preference xmi:id="_tTkM4S5EEeqL2uWwD8zyBQ" Name="forPayoff4thousandsSep" Value="false"/>
      <Preference xmi:id="_tTkM4i5EEeqL2uWwD8zyBQ" Name="forPayoff4chopOffKMBPercent" Value="showExactly"/>
      <Preference xmi:id="_tTkM4y5EEeqL2uWwD8zyBQ" Name="forPayoff4unitsType" Value="unitsType_none"/>
      <Preference xmi:id="_tTkM5C5EEeqL2uWwD8zyBQ" Name="forPayoff4unitsText" Value=""/>
      <Preference xmi:id="_tTkM5S5EEeqL2uWwE7zyBQ" Name="forPayoff5evDecPlaces" Value="2"/>
      <Preference xmi:id="_tTkM5i5EEeqL2uWwE7zyBQ" Name="forPayoff5evDecTrailZeros" Value="true"/>
      <Preference xmi:id="_tTkM5y5EEeqL2uWwE7zyBQ" Name="forPayoff5thousandsSep" Value="false"/>
      <Preference xmi:id="_tTkM6C5EEeqL2uWwE7zyBQ" Name="forPayoff5chopOffKMBPercent" Value="showExactly"/>
      <Preference xmi:id="_tTkM6S5EEeqL2uWwE7zyBQ" Name="forPayoff5unitsType" Value="unitsType_none"/>
      <Preference xmi:id="_tTkM6i5EEeqL2uWwF6zyBQ" Name="forPayoff5unitsText" Value=""/>
      <Preference xmi:id="_tTkM6y5EEeqL2uWwF6zyBQ" Name="monteNumTrials" Value="29204"/>
      <Preference xmi:id="_tTkM7C5EEeqL2uWwF6zyBQ" Name="monteSumTrialSets" Value="false"/>
      <Preference xmi:id="_tTkM7S5EEeqL2uWwF6zyBQ" Name="3saWay0" Value="b_csfb"/>
      <Preference xmi:id="_tTkM7i5EEeqL2uWwF6zyBQ" Name="3saWay1" Value="b_vbac"/>
      <Preference xmi:id="_tTkM7y5EEeqL2uWwG5zyBQ" Name="3saWay2" Value="b_cbav"/>
      <Preference xmi:id="_tTkM8C5EEeqL2uWwG5zyBQ" Name="monteSampleDistributions" Value="[5, 6, 7, 8, 12]"/>
      <Preference xmi:id="_tTkM8S5EEeqL2uWwG5zyBQ" Name="monteSampleDistributionsV09" Value="[5, 6, 7, 8, 12]"/>
      <Preference xmi:id="_tTkM8i5EEeqL2uWwG5zyBQ" Name="monteSampleOuterLoopEVPPI" Value="[]"/>
      <Preference xmi:id="_tTkM8y5EEeqL2uWwG5zyBQ" Name="monteSampleFlag" Value="vSampleAll"/>
      <Preference xmi:id="_tTkM9C5EEeqL2uWwH4zyBQ" Name="globalDiscountingDiscountRate1" Value="0.04"/>
      <Preference xmi:id="_tTkM9S5EEeqL2uWwH4zyBQ" Name="globalDiscountingDiscountRate2" Value="0"/>
      <Preference xmi:id="_tTkM9i5EEeqL2uWwH4zyBQ" Name="globalDiscountingDiscountRate3" Value=""/>
      <Preference xmi:id="_tTkM9y5EEeqL2uWwH4zyBQ" Name="globalDiscountingDiscountRate4" Value=""/>
      <Preference xmi:id="_tTkM-C5EEeqL2uWwH4zyBQ" Name="globalDiscountingDiscountRate5" Value=""/>
      <Preference xmi:id="_tTkM-S5EEeqL2uWwI3zyBQ" Name="globalDiscountingDiscountRate6" Value=""/>
      <Preference xmi:id="_tTkM-i5EEeqL2uWwI3zyBQ" Name="globalDiscountingDiscountRate7" Value=""/>
      <Preference xmi:id="_tTkM-y5EEeqL2uWwI3zyBQ" Name="globalDiscountingDiscountRate8" Value=""/>
      <Preference xmi:id="_tTkM_C5EEeqL2uWwI3zyBQ" Name="globalDiscountingDiscountRate9" Value=""/>
      <Preference xmi:id="_tTkM_S5EEeqL2uWwI3zyBQ" Name="TrackerShowInRankingscsb1" Value="true"/>
      <Preference xmi:id="_tTkM_i5EEeqL2uWwJ2zyBQ" Name="TrackerShowInRankingsvagb1" Value="false"/>
      <Preference xmi:id="_tTkM_y5EEeqL2uWwJ2zyBQ" Name="TrackerShowInRankingscsb2" Value="false"/>
      <Preference xmi:id="_tTkNAC5EEeqL2uWwJ2zyBQ" Name="TrackerShowInRankingscsb3" Value="false"/>
      <Preference xmi:id="_tTkNAS5EEeqL2uWwJ2zyBQ" Name="TrackerShowInRankingscsb4" Value="false"/>
      <Preference xmi:id="_tTkNAi5EEeqL2uWwJ2zyBQ" Name="TrackerShowInRankingsvagb2" Value="false"/>
      <Preference xmi:id="_tTkNAy5EEeqL2uWwK1zyBQ" Name="TrackerShowInRankingsvagb3" Value="false"/>
      <Preference xmi:id="_tTkNBC5EEeqL2uWwK1zyBQ" Name="TrackerShowInRankingsvagb4" Value="false"/>
      <Preference xmi:id="_tTkNBS5EEeqL2uWwK1zyBQ" Name="seedRandomNumberGenerator" Value="false"/>
      <Preference xmi:id="_tTkNBi5EEeqL2uWwK1zyBQ" Name="generatorSeed" Value="1"/>
      <Preference xmi:id="_tTkNBy5EEeqL2uWwK1zyBQ" Name="seedingBehaviour" Value="vSeedIndependent"/>
      <Preference xmi:id="_tTkNCC5EEeqL2uWwL0zyBQ" Name="forPayoff6evDecPlaces" Value="2"/>
      <Preference xmi:id="_tTkNCS5EEeqL2uWwL0zyBQ" Name="forPayoff6evDecTrailZeros" Value="true"/>
      <Preference xmi:id="_tTkNCi5EEeqL2uWwL0zyBQ" Name="forPayoff6thousandsSep" Value="false"/>
      <Preference xmi:id="_tTkNCy5EEeqL2uWwL0zyBQ" Name="forPayoff6chopOffKMBPercent" Value="showExactly"/>
      <Preference xmi:id="_tTkNDC5EEeqL2uWwL0zyBQ" Name="forPayoff6unitsType" Value="unitsType_none"/>
      <Preference xmi:id="_tTkNDS5EEeqL2uWwMzzyBQ" Name="forPayoff6unitsText" Value=""/>
      <Preference xmi:id="_tTkNDi5EEeqL2uWwMzzyBQ" Name="forPayoff7evDecPlaces" Value="2"/>
      <Preference xmi:id="_tTkNDy5EEeqL2uWwMzzyBQ" Name="forPayoff7evDecTrailZeros" Value="true"/>
      <Preference xmi:id="_tTkNEC5EEeqL2uWwMzzyBQ" Name="forPayoff7thousandsSep" Value="false"/>
      <Preference xmi:id="_tTkNES5EEeqL2uWwMzzyBQ" Name="forPayoff7chopOffKMBPercent" Value="showExactly"/>
      <Preference xmi:id="_tTkNEi5EEeqL2uWwNyzyBQ" Name="forPayoff7unitsType" Value="unitsType_none"/>
      <Preference xmi:id="_tTkNEy5EEeqL2uWwNyzyBQ" Name="forPayoff7unitsText" Value=""/>
      <Preference xmi:id="_tTkNFC5EEeqL2uWwNyzyBQ" Name="forPayoff8evDecPlaces" Value="2"/>
      <Preference xmi:id="_tTkNFS5EEeqL2uWwNyzyBQ" Name="forPayoff8evDecTrailZeros" Value="true"/>
      <Preference xmi:id="_tTkNFi5EEeqL2uWwNyzyBQ" Name="forPayoff8thousandsSep" Value="false"/>
      <Preference xmi:id="_tTkNFy5EEeqL2uWwOxzyBQ" Name="forPayoff8chopOffKMBPercent" Value="showExactly"/>
      <Preference xmi:id="_tTkNGC5EEeqL2uWwOxzyBQ" Name="forPayoff8unitsType" Value="unitsType_none"/>
      <Preference xmi:id="_tTkNGS5EEeqL2uWwOxzyBQ" Name="forPayoff8unitsText" Value=""/>
      <Preference xmi:id="_tTkNGi5EEeqL2uWwOxzyBQ" Name="forPayoff9evDecPlaces" Value="2"/>
      <Preference xmi:id="_tTkNGy5EEeqL2uWwOxzyBQ" Name="forPayoff9evDecTrailZeros" Value="true"/>
      <Preference xmi:id="_tTkNHC5EEeqL2uWwPwzyBQ" Name="forPayoff9thousandsSep" Value="false"/>
      <Preference xmi:id="_tTkNHS5EEeqL2uWwPwzyBQ" Name="forPayoff9chopOffKMBPercent" Value="showExactly"/>
      <Preference xmi:id="_tTkNHi5EEeqL2uWwPwzyBQ" Name="forPayoff9unitsType" Value="unitsType_none"/>
      <Preference xmi:id="_tTkNHy5EEeqL2uWwPwzyBQ" Name="forPayoff9unitsText" Value=""/>
      <Preference xmi:id="_tTkNIC5EEeqL2uWwPwzyBQ" Name="customPayoffName1" Value="Cost"/>
      <Preference xmi:id="_tTkNIS5EEeqL2uWwQvzyBQ" Name="customPayoffName2" Value="Births"/>
      <Preference xmi:id="_tTkNIi5EEeqL2uWwQvzyBQ" Name="customPayoffName3" Value="CS"/>
      <Preference xmi:id="_tTkNIy5EEeqL2uWwQvzyBQ" Name="customPayoffName4" Value="VG"/>
      <Preference xmi:id="_tTkNJC5EEeqL2uWwQvzyBQ" Name="customPayoffName5" Value="0bs"/>
      <Preference xmi:id="_tTkNJS5EEeqL2uWwQvzyBQ" Name="customPayoffName6" Value="1bs"/>
      <Preference xmi:id="_tTkNJi5EEeqL2uWwRuzyBQ" Name="customPayoffName7" Value="2bs"/>
      <Preference xmi:id="_tTkNJy5EEeqL2uWwRuzyBQ" Name="customPayoffName8" Value="3bs"/>
      <Preference xmi:id="_tTkNKC5EEeqL2uWwRuzyBQ" Name="customPayoffName9" Value="4bs"/>
      <Preference xmi:id="_tTkNKS5EEeqL2uWwRuzyBQ" Name="WorkbookExportWizardInputsList" Value="cCS=[0.0;3271.9499999999994;3273.0]; cVG=[0.0;2489.1;3111.375]; b_cbav=[0.0;0.196;1.0]; b_csfb=[-0.1;0.332;0.41500000000000004]; b_vbac=[0.0;0.216;0.27]; multVBAC=[1.0;1.0;1.5]; multCSFB=[0.5;1.0;1.25]; absVBAC=[0.0;0.0;0.1]; cohortSize=[29204.0;29204.0;29204.0]; discountRate=[0.04;0.04;0.04]; multWHO=[0.1;1.0;1.25]; totCSrate=[31.9;31.9;31.9]; adjCSb2=[0.81;0.81;0.81]; adjCSb4=[0.57;0.57;0.57]; adjCSb3=[0.68;0.68;0.68]; adjCS1=[0.976794415;0.976794415;0.976794415]; absCSFB=[-0.1;0.0;0.0]"/>
      <Preference xmi:id="_tTkNKi5EEeqL2uWwRuzyBQ" Name="WorkbookExportTrialNum" Value="29204"/>
      <Preference xmi:id="_tTkNKy5EEeqL2uWwStzyBQ" Name="WorkbookExportAnalysisType" Value="Microsim"/>
      <Preference xmi:id="_tTkNLC5EEeqL2uWwStzyBQ" Name="WorkbookExportIncludePicture" Value="true"/>
      <Preference xmi:id="_tTkNLS5EEeqL2uWwStzyBQ" Name="WorkbookExportModelDescription" Value=""/>
      <Preference xmi:id="_tTkNLi5EEeqL2uWwStzyBQ" Name="WorkbookExportWTP" Value="0.0"/>
      <Preference xmi:id="_tTkNLy5EEeqL2uWwStzyBQ" Name="WorkbookExportStrategyDescriptionList" Value="Node8=; Node49=; Node50=; Node51=; Node52=; Node53="/>
    </PreferenceSet>
  </tree:Tree>
  <notation:Diagram xmi:id="_tTkNMC5EEeqL2uWwTszyBQ" type="TreeDocument" element="#_tTi98C5EEeqL2uWwA_zyBQ" measurementUnit="Himetric">
    <children xmi:id="_tTkNMS5EEeqL2uWwTszyBQ" type="TreeDocument_Tree">
      <children xmi:id="_tTkNMi5EEeqL2uWwTszyBQ" type="DecisionNode" element="#_tTi98S5EEeqL2uWwA_zyBQ">
        <children xmi:id="_tTkNMy5EEeqL2uWwTszyBQ" type="TreeNode_Label"/>
        <children xmi:id="_tTkNNC5EEeqL2uWwTszyBQ" type="TreeNode_Probability"/>
        <children xmi:id="_tTkNNS5EEeqL2uWwUrzyBQ" type="TreeNode_Variables"/>
        <styles xsi:type="notation:ShapeStyle" xmi:id="_tTkNNi5EEeqL2uWwUrzyBQ" fontName="Segoe UI" lineColor="0"/>
      </children>
      <children xmi:id="_tTkNNy5EEeqL2uWwUrzyBQ" type="ChanceNode" element="#_tTjlYi5EEeqL2uWwxOzyBQ">
        <children xmi:id="_tTkNOC5EEeqL2uWwUrzyBQ" type="TreeNode_Label"/>
        <children xmi:id="_tTkNOS5EEeqL2uWwUrzyBQ" type="TreeNode_Probability"/>
        <children xmi:id="_tTkNOi5EEeqL2uWwVqzyBQ" type="TreeNode_Variables"/>
        <styles xsi:type="notation:ShapeStyle" xmi:id="_tTkNOy5EEeqL2uWwVqzyBQ" fontName="Segoe UI" lineColor="0"/>
      </children>
      <children xmi:id="_tTkNPC5EEeqL2uWwVqzyBQ" type="ChanceNode" element="#_tTi-FS5EEeqL2uWwH4zyBQ">
        <children xmi:id="_tTkNPS5EEeqL2uWwVqzyBQ" type="TreeNode_Label"/>
        <children xmi:id="_tTkNPi5EEeqL2uWwVqzyBQ" type="TreeNode_Probability"/>
        <children xmi:id="_tTkNPy5EEeqL2uWwWpzyBQ" type="TreeNode_Variables"/>
        <styles xsi:type="notation:ShapeStyle" xmi:id="_tTkNQC5EEeqL2uWwWpzyBQ" fontName="Segoe UI" lineColor="0"/>
      </children>
      <children xmi:id="_tTkNQS5EEeqL2uWwWpzyBQ" type="TerminalNode" element="#_tTkMGC5EEeqL2uWwbkzyBQ">
        <children xmi:id="_tTkNQi5EEeqL2uWwWpzyBQ" type="TreeNode_Label"/>
        <children xmi:id="_tTkNQy5EEeqL2uWwWpzyBQ" type="TreeNode_Probability"/>
        <children xmi:id="_tTkNRC5EEeqL2uWwXozyBQ" type="TreeNode_Variables"/>
        <styles xsi:type="notation:ShapeStyle" xmi:id="_tTkNRS5EEeqL2uWwXozyBQ" fontName="Segoe UI" lineColor="0"/>
      </children>
      <children xmi:id="_tTkNRi5EEeqL2uWwXozyBQ" type="ChanceNode" element="#_tTi-ei5EEeqL2uWwbkzyBQ">
        <children xmi:id="_tTkNRy5EEeqL2uWwXozyBQ" type="TreeNode_Label"/>
        <children xmi:id="_tTkNSC5EEeqL2uWwXozyBQ" type="TreeNode_Probability"/>
        <children xmi:id="_tTkNSS5EEeqL2uWwYnzyBQ" type="TreeNode_Variables"/>
        <styles xsi:type="notation:ShapeStyle" xmi:id="_tTkNSi5EEeqL2uWwYnzyBQ" fontName="Segoe UI" lineColor="0"/>
      </children>
      <children xmi:id="_tTkNSy5EEeqL2uWwYnzyBQ" type="ChanceNode" element="#_tTi-GS5EEeqL2uWwI3zyBQ">
        <children xmi:id="_tTkNTC5EEeqL2uWwYnzyBQ" type="TreeNode_Label"/>
        <children xmi:id="_tTkNTS5EEeqL2uWwYnzyBQ" type="TreeNode_Probability"/>
        <children xmi:id="_tTkNTi5EEeqL2uWwZmzyBQ" type="TreeNode_Variables"/>
        <styles xsi:type="notation:ShapeStyle" xmi:id="_tTkNTy5EEeqL2uWwZmzyBQ" fontName="Segoe UI" lineColor="0"/>
      </children>
      <children xmi:id="_tTkNUC5EEeqL2uWwZmzyBQ" type="TerminalNode" element="#_tTjlVy5EEeqL2uWwvQzyBQ">
        <children xmi:id="_tTkNUS5EEeqL2uWwZmzyBQ" type="TreeNode_Label"/>
        <children xmi:id="_tTkNUi5EEeqL2uWwZmzyBQ" type="TreeNode_Probability"/>
        <children xmi:id="_tTkNUy5EEeqL2uWwalzyBQ" type="TreeNode_Variables"/>
        <styles xsi:type="notation:ShapeStyle" xmi:id="_tTkNVC5EEeqL2uWwalzyBQ" fontName="Segoe UI" lineColor="0"/>
      </children>
      <children xmi:id="_tTkNVS5EEeqL2uWwalzyBQ" type="ChanceNode" element="#_tTi-FC5EEeqL2uWwH4zyBQ">
        <children xmi:id="_tTkNVi5EEeqL2uWwalzyBQ" type="TreeNode_Label"/>
        <children xmi:id="_tTkNVy5EEeqL2uWwalzyBQ" type="TreeNode_Probability"/>
        <children xmi:id="_tTkNWC5EEeqL2uWwbkzyBQ" type="TreeNode_Variables"/>
        <children xmi:id="_tTkNWS5EEeqL2uWwbkzyBQ" type="TreeNode_CloneMasterIndex"/>
        <styles xsi:type="notation:ShapeStyle" xmi:id="_tTkNWi5EEeqL2uWwbkzyBQ" fontName="Segoe UI" lineColor="0"/>
      </children>
      <children xmi:id="_tTkNWy5EEeqL2uWwbkzyBQ" type="ChanceNode" element="#_tTi-Ri5EEeqL2uWwRuzyBQ">
        <children xmi:id="_tTkNXC5EEeqL2uWwbkzyBQ" type="TreeNode_Label"/>
        <children xmi:id="_tTkNXS5EEeqL2uWwcjzyBQ" type="TreeNode_Probability"/>
        <children xmi:id="_tTkNXi5EEeqL2uWwcjzyBQ" type="TreeNode_Variables"/>
        <styles xsi:type="notation:ShapeStyle" xmi:id="_tTkNXy5EEeqL2uWwcjzyBQ" fontName="Segoe UI" lineColor="0"/>
      </children>
      <children xmi:id="_tTkNYC5EEeqL2uWwcjzyBQ" type="ChanceNode" element="#_tTi-HS5EEeqL2uWwJ2zyBQ">
        <children xmi:id="_tTkNYS5EEeqL2uWwcjzyBQ" type="TreeNode_Label"/>
        <children xmi:id="_tTkNYi5EEeqL2uWwdizyBQ" type="TreeNode_Probability"/>
        <children xmi:id="_tTkNYy5EEeqL2uWwdizyBQ" type="TreeNode_Variables"/>
        <styles xsi:type="notation:ShapeStyle" xmi:id="_tTkNZC5EEeqL2uWwdizyBQ" fontName="Segoe UI" lineColor="0"/>
      </children>
      <children xmi:id="_tTkNZS5EEeqL2uWwdizyBQ" type="TerminalNode" element="#_tTi-by5EEeqL2uWwZmzyBQ">
        <children xmi:id="_tTkNZi5EEeqL2uWwdizyBQ" type="TreeNode_Label"/>
        <children xmi:id="_tTkNZy5EEeqL2uWwehzyBQ" type="TreeNode_Probability"/>
        <children xmi:id="_tTkNaC5EEeqL2uWwehzyBQ" type="TreeNode_Variables"/>
        <styles xsi:type="notation:ShapeStyle" xmi:id="_tTkNaS5EEeqL2uWwehzyBQ" fontName="Segoe UI" lineColor="0"/>
      </children>
      <children xmi:id="_tTkNai5EEeqL2uWwehzyBQ" type="ChanceNode" element="#_tTjlxy5EEeqL2uWwF6zyBQ">
        <children xmi:id="_tTkNay5EEeqL2uWwehzyBQ" type="TreeNode_Label"/>
        <children xmi:id="_tTkNbC5EEeqL2uWwfgzyBQ" type="TreeNode_Probability"/>
        <children xmi:id="_tTkNbS5EEeqL2uWwfgzyBQ" type="TreeNode_Variables"/>
        <styles xsi:type="notation:ShapeStyle" xmi:id="_tTkNbi5EEeqL2uWwfgzyBQ" fontName="Segoe UI" lineColor="0"/>
      </children>
      <children xmi:id="_tTkNby5EEeqL2uWwfgzyBQ" type="ChanceNode" element="#_tTjlZi5EEeqL2uWwyNzyBQ">
        <children xmi:id="_tTkNcC5EEeqL2uWwfgzyBQ" type="TreeNode_Label"/>
        <children xmi:id="_tTkNcS5EEeqL2uWwgfzyBQ" type="TreeNode_Probability"/>
        <children xmi:id="_tTkNci5EEeqL2uWwgfzyBQ" type="TreeNode_Variables"/>
        <styles xsi:type="notation:ShapeStyle" xmi:id="_tTkNcy5EEeqL2uWwgfzyBQ" fontName="Segoe UI" lineColor="0"/>
      </children>
      <children xmi:id="_tTkNdC5EEeqL2uWwgfzyBQ" type="TerminalNode" element="#_tTjmKC5EEeqL2uWwYnzyBQ">
        <children xmi:id="_tTkNdS5EEeqL2uWwgfzyBQ" type="TreeNode_Label"/>
        <children xmi:id="_tTkNdi5EEeqL2uWwhezyBQ" type="TreeNode_Probability"/>
        <children xmi:id="_tTkNdy5EEeqL2uWwhezyBQ" type="TreeNode_Variables"/>
        <styles xsi:type="notation:ShapeStyle" xmi:id="_tTkNeC5EEeqL2uWwhezyBQ" fontName="Segoe UI" lineColor="0"/>
      </children>
      <children xmi:id="_tTkNeS5EEeqL2uWwhezyBQ" type="ChanceNode" element="#_tTjlIy5EEeqL2uWwkbzyBQ">
        <children xmi:id="_tTkNei5EEeqL2uWwhezyBQ" type="TreeNode_Label"/>
        <children xmi:id="_tTkNey5EEeqL2uWwidzyBQ" type="TreeNode_Probability"/>
        <children xmi:id="_tTkNfC5EEeqL2uWwidzyBQ" type="TreeNode_Variables"/>
        <styles xsi:type="notation:ShapeStyle" xmi:id="_tTkNfS5EEeqL2uWwidzyBQ" fontName="Segoe UI" lineColor="0"/>
      </children>
      <children xmi:id="_tTkNfi5EEeqL2uWwidzyBQ" type="ChanceNode" element="#_tTi-fi5EEeqL2uWwcjzyBQ">
        <children xmi:id="_tTkNfy5EEeqL2uWwidzyBQ" type="TreeNode_Label"/>
        <children xmi:id="_tTkNgC5EEeqL2uWwjczyBQ" type="TreeNode_Probability"/>
        <children xmi:id="_tTkNgS5EEeqL2uWwjczyBQ" type="TreeNode_Variables"/>
        <styles xsi:type="notation:ShapeStyle" xmi:id="_tTkNgi5EEeqL2uWwjczyBQ" fontName="Segoe UI" lineColor="0"/>
      </children>
      <children xmi:id="_tTkNgy5EEeqL2uWwjczyBQ" type="TerminalNode" element="#_tTjlTC5EEeqL2uWwsTzyBQ">
        <children xmi:id="_tTkNhC5EEeqL2uWwjczyBQ" type="TreeNode_Label"/>
        <children xmi:id="_tTkNhS5EEeqL2uWwkbzyBQ" type="TreeNode_Probability"/>
        <children xmi:id="_tTkNhi5EEeqL2uWwkbzyBQ" type="TreeNode_Variables"/>
        <styles xsi:type="notation:ShapeStyle" xmi:id="_tTkNhy5EEeqL2uWwkbzyBQ" fontName="Segoe UI" lineColor="0"/>
      </children>
      <children xmi:id="_tTkNiC5EEeqL2uWwkbzyBQ" type="ChanceNode" element="#_tTjlky5EEeqL2uWw7EzyBQ">
        <children xmi:id="_tTkNiS5EEeqL2uWwkbzyBQ" type="TreeNode_Label"/>
        <children xmi:id="_tTkNii5EEeqL2uWwlazyBQ" type="TreeNode_Probability"/>
        <children xmi:id="_tTkNiy5EEeqL2uWwlazyBQ" type="TreeNode_Variables"/>
        <styles xsi:type="notation:ShapeStyle" xmi:id="_tTkNjC5EEeqL2uWwlazyBQ" fontName="Segoe UI" lineColor="0"/>
      </children>
      <children xmi:id="_tTkNjS5EEeqL2uWwlazyBQ" type="ChanceNode" element="#_tTjlai5EEeqL2uWwyNzyBQ">
        <children xmi:id="_tTkNji5EEeqL2uWwlazyBQ" type="TreeNode_Label"/>
        <children xmi:id="_tTkNjy5EEeqL2uWwmZzyBQ" type="TreeNode_Probability"/>
        <children xmi:id="_tTkNkC5EEeqL2uWwmZzyBQ" type="TreeNode_Variables"/>
        <styles xsi:type="notation:ShapeStyle" xmi:id="_tTkNkS5EEeqL2uWwmZzyBQ" fontName="Segoe UI" lineColor="0"/>
      </children>
      <children xmi:id="_tTkNki5EEeqL2uWwmZzyBQ" type="TerminalNode" element="#_tTjlvC5EEeqL2uWwD8zyBQ">
        <children xmi:id="_tTkNky5EEeqL2uWwmZzyBQ" type="TreeNode_Label"/>
        <children xmi:id="_tTkNlC5EEeqL2uWwnYzyBQ" type="TreeNode_Probability"/>
        <children xmi:id="_tTkNlS5EEeqL2uWwnYzyBQ" type="TreeNode_Variables"/>
        <styles xsi:type="notation:ShapeStyle" xmi:id="_tTkNli5EEeqL2uWwnYzyBQ" fontName="Segoe UI" lineColor="0"/>
      </children>
      <children xmi:id="_tTkNly5EEeqL2uWwnYzyBQ" type="ChanceNode" element="#_tTjl9C5EEeqL2uWwOxzyBQ">
        <children xmi:id="_tTkNmC5EEeqL2uWwnYzyBQ" type="TreeNode_Label"/>
        <children xmi:id="_tTkNmS5EEeqL2uWwoXzyBQ" type="TreeNode_Probability"/>
        <children xmi:id="_tTkNmi5EEeqL2uWwoXzyBQ" type="TreeNode_Variables"/>
        <styles xsi:type="notation:ShapeStyle" xmi:id="_tTkNmy5EEeqL2uWwoXzyBQ" fontName="Segoe UI" lineColor="0"/>
      </children>
      <children xmi:id="_tTkNnC5EEeqL2uWwoXzyBQ" type="ChanceNode" element="#_tTjlyy5EEeqL2uWwG5zyBQ">
        <children xmi:id="_tTkNnS5EEeqL2uWwoXzyBQ" type="TreeNode_Label"/>
        <children xmi:id="_tTkNni5EEeqL2uWwpWzyBQ" type="TreeNode_Probability"/>
        <children xmi:id="_tTkNny5EEeqL2uWwpWzyBQ" type="TreeNode_Variables"/>
        <styles xsi:type="notation:ShapeStyle" xmi:id="_tTkNoC5EEeqL2uWwpWzyBQ" fontName="Segoe UI" lineColor="0"/>
      </children>
      <children xmi:id="_tTkNoS5EEeqL2uWwpWzyBQ" type="TerminalNode" element="#_tTjmHS5EEeqL2uWwWpzyBQ">
        <children xmi:id="_tTkNoi5EEeqL2uWwpWzyBQ" type="TreeNode_Label"/>
        <children xmi:id="_tTkNoy5EEeqL2uWwqVzyBQ" type="TreeNode_Probability"/>
        <children xmi:id="_tTkNpC5EEeqL2uWwqVzyBQ" type="TreeNode_Variables"/>
        <styles xsi:type="notation:ShapeStyle" xmi:id="_tTkNpS5EEeqL2uWwqVzyBQ" fontName="Segoe UI" lineColor="0"/>
      </children>
      <children xmi:id="_tTkNpi5EEeqL2uWwqVzyBQ" type="TerminalNode" element="#_tTi-Li5EEeqL2uWwMzzyBQ">
        <children xmi:id="_tTkNpy5EEeqL2uWwqVzyBQ" type="TreeNode_Label"/>
        <children xmi:id="_tTkNqC5EEeqL2uWwrUzyBQ" type="TreeNode_Probability"/>
        <children xmi:id="_tTkNqS5EEeqL2uWwrUzyBQ" type="TreeNode_Variables"/>
        <styles xsi:type="notation:ShapeStyle" xmi:id="_tTkNqi5EEeqL2uWwrUzyBQ" fontName="Segoe UI" lineColor="0"/>
      </children>
      <children xmi:id="_tTkNqy5EEeqL2uWwrUzyBQ" type="TerminalNode" element="#_tTi-IS5EEeqL2uWwJ2zyBQ">
        <children xmi:id="_tTkNrC5EEeqL2uWwrUzyBQ" type="TreeNode_Label"/>
        <children xmi:id="_tTkNrS5EEeqL2uWwsTzyBQ" type="TreeNode_Probability"/>
        <children xmi:id="_tTkNri5EEeqL2uWwsTzyBQ" type="TreeNode_Variables"/>
        <styles xsi:type="notation:ShapeStyle" xmi:id="_tTkNry5EEeqL2uWwsTzyBQ" fontName="Segoe UI" lineColor="0"/>
      </children>
      <children xmi:id="_tTkNsC5EEeqL2uWwsTzyBQ" type="TerminalNode" element="#_tTi-Oy5EEeqL2uWwPwzyBQ">
        <children xmi:id="_tTkNsS5EEeqL2uWwsTzyBQ" type="TreeNode_Label"/>
        <children xmi:id="_tTkNsi5EEeqL2uWwtSzyBQ" type="TreeNode_Probability"/>
        <children xmi:id="_tTkNsy5EEeqL2uWwtSzyBQ" type="TreeNode_Variables"/>
        <styles xsi:type="notation:ShapeStyle" xmi:id="_tTkNtC5EEeqL2uWwtSzyBQ" fontName="Segoe UI" lineColor="0"/>
      </children>
      <children xmi:id="_tTkNtS5EEeqL2uWwtSzyBQ" type="TerminalNode" element="#_tTi-Vy5EEeqL2uWwUrzyBQ">
        <children xmi:id="_tTkNti5EEeqL2uWwtSzyBQ" type="TreeNode_Label"/>
        <children xmi:id="_tTkNty5EEeqL2uWwuRzyBQ" type="TreeNode_Probability"/>
        <children xmi:id="_tTkNuC5EEeqL2uWwuRzyBQ" type="TreeNode_Variables"/>
        <styles xsi:type="notation:ShapeStyle" xmi:id="_tTkNuS5EEeqL2uWwuRzyBQ" fontName="Segoe UI" lineColor="0"/>
      </children>
      <children xmi:id="_tTkNui5EEeqL2uWwuRzyBQ" type="TerminalNode" element="#_tTi-Si5EEeqL2uWwStzyBQ">
        <children xmi:id="_tTkNuy5EEeqL2uWwuRzyBQ" type="TreeNode_Label"/>
        <children xmi:id="_tTkNvC5EEeqL2uWwvQzyBQ" type="TreeNode_Probability"/>
        <children xmi:id="_tTkNvS5EEeqL2uWwvQzyBQ" type="TreeNode_Variables"/>
        <styles xsi:type="notation:ShapeStyle" xmi:id="_tTkNvi5EEeqL2uWwvQzyBQ" fontName="Segoe UI" lineColor="0"/>
      </children>
      <children xmi:id="_tTkNvy5EEeqL2uWwvQzyBQ" type="TerminalNode" element="#_tTi-ZC5EEeqL2uWwXozyBQ">
        <children xmi:id="_tTkNwC5EEeqL2uWwvQzyBQ" type="TreeNode_Label"/>
        <children xmi:id="_tTkNwS5EEeqL2uWwwPzyBQ" type="TreeNode_Probability"/>
        <children xmi:id="_tTkNwi5EEeqL2uWwwPzyBQ" type="TreeNode_Variables"/>
        <styles xsi:type="notation:ShapeStyle" xmi:id="_tTkNwy5EEeqL2uWwwPzyBQ" fontName="Segoe UI" lineColor="0"/>
      </children>
      <children xmi:id="_tTkNxC5EEeqL2uWwwPzyBQ" type="TerminalNode" element="#_tTjlCy5EEeqL2uWwfgzyBQ">
        <children xmi:id="_tTkNxS5EEeqL2uWwwPzyBQ" type="TreeNode_Label"/>
        <children xmi:id="_tTkNxi5EEeqL2uWwxOzyBQ" type="TreeNode_Probability"/>
        <children xmi:id="_tTkNxy5EEeqL2uWwxOzyBQ" type="TreeNode_Variables"/>
        <styles xsi:type="notation:ShapeStyle" xmi:id="_tTkNyC5EEeqL2uWwxOzyBQ" fontName="Segoe UI" lineColor="0"/>
      </children>
      <children xmi:id="_tTkNyS5EEeqL2uWwxOzyBQ" type="TerminalNode" element="#_tTi-gi5EEeqL2uWwdizyBQ">
        <children xmi:id="_tTkNyi5EEeqL2uWwxOzyBQ" type="TreeNode_Label"/>
        <children xmi:id="_tTkNyy5EEeqL2uWwyNzyBQ" type="TreeNode_Probability"/>
        <children xmi:id="_tTkNzC5EEeqL2uWwyNzyBQ" type="TreeNode_Variables"/>
        <styles xsi:type="notation:ShapeStyle" xmi:id="_tTkNzS5EEeqL2uWwyNzyBQ" fontName="Segoe UI" lineColor="0"/>
      </children>
      <children xmi:id="_tTkNzi5EEeqL2uWwyNzyBQ" type="TerminalNode" element="#_tTjlGC5EEeqL2uWwidzyBQ">
        <children xmi:id="_tTkNzy5EEeqL2uWwyNzyBQ" type="TreeNode_Label"/>
        <children xmi:id="_tTkN0C5EEeqL2uWwzMzyBQ" type="TreeNode_Probability"/>
        <children xmi:id="_tTkN0S5EEeqL2uWwzMzyBQ" type="TreeNode_Variables"/>
        <styles xsi:type="notation:ShapeStyle" xmi:id="_tTkN0i5EEeqL2uWwzMzyBQ" fontName="Segoe UI" lineColor="0"/>
      </children>
      <children xmi:id="_tTkN0y5EEeqL2uWwzMzyBQ" type="TerminalNode" element="#_tTjlNC5EEeqL2uWwoXzyBQ">
        <children xmi:id="_tTkN1C5EEeqL2uWwzMzyBQ" type="TreeNode_Label"/>
        <children xmi:id="_tTkN1S5EEeqL2uWw0LzyBQ" type="TreeNode_Probability"/>
        <children xmi:id="_tTkN1i5EEeqL2uWw0LzyBQ" type="TreeNode_Variables"/>
        <styles xsi:type="notation:ShapeStyle" xmi:id="_tTkN1y5EEeqL2uWw0LzyBQ" fontName="Segoe UI" lineColor="0"/>
      </children>
      <children xmi:id="_tTkN2C5EEeqL2uWw0LzyBQ" type="TerminalNode" element="#_tTjlJy5EEeqL2uWwlazyBQ">
        <children xmi:id="_tTkN2S5EEeqL2uWw0LzyBQ" type="TreeNode_Label"/>
        <children xmi:id="_tTkN2i5EEeqL2uWw1KzyBQ" type="TreeNode_Probability"/>
        <children xmi:id="_tTkN2y5EEeqL2uWw1KzyBQ" type="TreeNode_Variables"/>
        <styles xsi:type="notation:ShapeStyle" xmi:id="_tTkN3C5EEeqL2uWw1KzyBQ" fontName="Segoe UI" lineColor="0"/>
      </children>
      <children xmi:id="_tTkN3S5EEeqL2uWw1KzyBQ" type="TerminalNode" element="#_tTjlQS5EEeqL2uWwqVzyBQ">
        <children xmi:id="_tTkN3i5EEeqL2uWw1KzyBQ" type="TreeNode_Label"/>
        <children xmi:id="_tTkN3y5EEeqL2uWw2JzyBQ" type="TreeNode_Probability"/>
        <children xmi:id="_tTkN4C5EEeqL2uWw2JzyBQ" type="TreeNode_Variables"/>
        <styles xsi:type="notation:ShapeStyle" xmi:id="_tTkN4S5EEeqL2uWw2JzyBQ" fontName="Segoe UI" lineColor="0"/>
      </children>
      <children xmi:id="_tTkN4i5EEeqL2uWw2JzyBQ" type="TerminalNode" element="#_tTjley5EEeqL2uWw2JzyBQ">
        <children xmi:id="_tTkN4y5EEeqL2uWw2JzyBQ" type="TreeNode_Label"/>
        <children xmi:id="_tTkN5C5EEeqL2uWw3IzyBQ" type="TreeNode_Probability"/>
        <children xmi:id="_tTkN5S5EEeqL2uWw3IzyBQ" type="TreeNode_Variables"/>
        <styles xsi:type="notation:ShapeStyle" xmi:id="_tTkN5i5EEeqL2uWw3IzyBQ" fontName="Segoe UI" lineColor="0"/>
      </children>
      <children xmi:id="_tTkN5y5EEeqL2uWw3IzyBQ" type="TerminalNode" element="#_tTjlbi5EEeqL2uWwzMzyBQ">
        <children xmi:id="_tTkN6C5EEeqL2uWw3IzyBQ" type="TreeNode_Label"/>
        <children xmi:id="_tTkN6S5EEeqL2uWw4HzyBQ" type="TreeNode_Probability"/>
        <children xmi:id="_tTkN6i5EEeqL2uWw4HzyBQ" type="TreeNode_Variables"/>
        <styles xsi:type="notation:ShapeStyle" xmi:id="_tTkN6y5EEeqL2uWw4HzyBQ" fontName="Segoe UI" lineColor="0"/>
      </children>
      <children xmi:id="_tTkN7C5EEeqL2uWw4HzyBQ" type="TerminalNode" element="#_tTjliC5EEeqL2uWw4HzyBQ">
        <children xmi:id="_tTkN7S5EEeqL2uWw4HzyBQ" type="TreeNode_Label"/>
        <children xmi:id="_tTkN7i5EEeqL2uWw5GzyBQ" type="TreeNode_Probability"/>
        <children xmi:id="_tTkN7y5EEeqL2uWw5GzyBQ" type="TreeNode_Variables"/>
        <styles xsi:type="notation:ShapeStyle" xmi:id="_tTkN8C5EEeqL2uWw5GzyBQ" fontName="Segoe UI" lineColor="0"/>
      </children>
      <children xmi:id="_tTkN8S5EEeqL2uWw5GzyBQ" type="TerminalNode" element="#_tTjlpC5EEeqL2uWw-BzyBQ">
        <children xmi:id="_tTkN8i5EEeqL2uWw5GzyBQ" type="TreeNode_Label"/>
        <children xmi:id="_tTkN8y5EEeqL2uWw6FzyBQ" type="TreeNode_Probability"/>
        <children xmi:id="_tTkN9C5EEeqL2uWw6FzyBQ" type="TreeNode_Variables"/>
        <styles xsi:type="notation:ShapeStyle" xmi:id="_tTkN9S5EEeqL2uWw6FzyBQ" fontName="Segoe UI" lineColor="0"/>
      </children>
      <children xmi:id="_tTkN9i5EEeqL2uWw6FzyBQ" type="TerminalNode" element="#_tTjlly5EEeqL2uWw7EzyBQ">
        <children xmi:id="_tTkN9y5EEeqL2uWw6FzyBQ" type="TreeNode_Label"/>
        <children xmi:id="_tTkN-C5EEeqL2uWw7EzyBQ" type="TreeNode_Probability"/>
        <children xmi:id="_tTkN-S5EEeqL2uWw7EzyBQ" type="TreeNode_Variables"/>
        <styles xsi:type="notation:ShapeStyle" xmi:id="_tTkN-i5EEeqL2uWw7EzyBQ" fontName="Segoe UI" lineColor="0"/>
      </children>
      <children xmi:id="_tTkN-y5EEeqL2uWw7EzyBQ" type="TerminalNode" element="#_tTjlsS5EEeqL2uWwB-zyBQ">
        <children xmi:id="_tTkN_C5EEeqL2uWw7EzyBQ" type="TreeNode_Label"/>
        <children xmi:id="_tTkN_S5EEeqL2uWw8DzyBQ" type="TreeNode_Probability"/>
        <children xmi:id="_tTkN_i5EEeqL2uWw8DzyBQ" type="TreeNode_Variables"/>
        <styles xsi:type="notation:ShapeStyle" xmi:id="_tTkN_y5EEeqL2uWw8DzyBQ" fontName="Segoe UI" lineColor="0"/>
      </children>
      <children xmi:id="_tTkOAC5EEeqL2uWw8DzyBQ" type="TerminalNode" element="#_tTjl3C5EEeqL2uWwJ2zyBQ">
        <children xmi:id="_tTkOAS5EEeqL2uWw8DzyBQ" type="TreeNode_Label"/>
        <children xmi:id="_tTkOAi5EEeqL2uWw9CzyBQ" type="TreeNode_Probability"/>
        <children xmi:id="_tTkOAy5EEeqL2uWw9CzyBQ" type="TreeNode_Variables"/>
        <styles xsi:type="notation:ShapeStyle" xmi:id="_tTkOBC5EEeqL2uWw9CzyBQ" fontName="Segoe UI" lineColor="0"/>
      </children>
      <children xmi:id="_tTkOBS5EEeqL2uWw9CzyBQ" type="TerminalNode" element="#_tTjlzy5EEeqL2uWwH4zyBQ">
        <children xmi:id="_tTkOBi5EEeqL2uWw9CzyBQ" type="TreeNode_Label"/>
        <children xmi:id="_tTkOBy5EEeqL2uWw-BzyBQ" type="TreeNode_Probability"/>
        <children xmi:id="_tTkOCC5EEeqL2uWw-BzyBQ" type="TreeNode_Variables"/>
        <styles xsi:type="notation:ShapeStyle" xmi:id="_tTkOCS5EEeqL2uWw-BzyBQ" fontName="Segoe UI" lineColor="0"/>
      </children>
      <children xmi:id="_tTkOCi5EEeqL2uWw-BzyBQ" type="TerminalNode" element="#_tTjl6S5EEeqL2uWwMzzyBQ">
        <children xmi:id="_tTkOCy5EEeqL2uWw-BzyBQ" type="TreeNode_Label"/>
        <children xmi:id="_tTkODC5EEeqL2uWw_AzyBQ" type="TreeNode_Probability"/>
        <children xmi:id="_tTkODS5EEeqL2uWw_AzyBQ" type="TreeNode_Variables"/>
        <styles xsi:type="notation:ShapeStyle" xmi:id="_tTkODi5EEeqL2uWw_AzyBQ" fontName="Segoe UI" lineColor="0"/>
      </children>
      <children xmi:id="_tTkODy5EEeqL2uWw_AzyBQ" type="TerminalNode" element="#_tTjmBS5EEeqL2uWwRuzyBQ">
        <children xmi:id="_tTkOEC5EEeqL2uWw_AzyBQ" type="TreeNode_Label"/>
        <children xmi:id="_tTkOES5EEeqL2uWwA_zyBQ" type="TreeNode_Probability"/>
        <children xmi:id="_tTkOEi5EEeqL2uWwA_zyBQ" type="TreeNode_Variables"/>
        <styles xsi:type="notation:ShapeStyle" xmi:id="_tTkOEy5EEeqL2uWwA_zyBQ" fontName="Segoe UI" lineColor="0"/>
      </children>
      <children xmi:id="_tTkOFC5EEeqL2uWwA_zyBQ" type="TerminalNode" element="#_tTjl-C5EEeqL2uWwPwzyBQ">
        <children xmi:id="_tTkOFS5EEeqL2uWwA_zyBQ" type="TreeNode_Label"/>
        <children xmi:id="_tTkOFi5EEeqL2uWwB-zyBQ" type="TreeNode_Probability"/>
        <children xmi:id="_tTkOFy5EEeqL2uWwB-zyBQ" type="TreeNode_Variables"/>
        <styles xsi:type="notation:ShapeStyle" xmi:id="_tTkOGC5EEeqL2uWwB-zyBQ" fontName="Segoe UI" lineColor="0"/>
      </children>
      <children xmi:id="_tTkOGS5EEeqL2uWwB-zyBQ" type="TerminalNode" element="#_tTjmEi5EEeqL2uWwUrzyBQ">
        <children xmi:id="_tTkOGi5EEeqL2uWwB-zyBQ" type="TreeNode_Label"/>
        <children xmi:id="_tTkOGy5EEeqL2uWwC9zyBQ" type="TreeNode_Probability"/>
        <children xmi:id="_tTkOHC5EEeqL2uWwC9zyBQ" type="TreeNode_Variables"/>
        <styles xsi:type="notation:ShapeStyle" xmi:id="_tTkOHS5EEeqL2uWwC9zyBQ" fontName="Segoe UI" lineColor="0"/>
      </children>
      <styles xsi:type="notation:ShapeStyle" xmi:id="_tTkONy5EEeqL2uWwH4zyBQ" fontName="Segoe UI" lineColor="0"/>
      <layoutConstraint xsi:type="notation:Bounds" xmi:id="_tTkOOC5EEeqL2uWwH4zyBQ"/>
    </children>
    <children xmi:id="_tTkOOS5EEeqL2uWwI3zyBQ" type="TreeExpectedValues">
      <children xsi:type="notation:Shape" xmi:id="_tTkOOi5EEeqL2uWwI3zyBQ" type="ExpectedValue" element="#_tTkNMi5EEeqL2uWwTszyBQ" fontName="Segoe UI" description="Text" lineColor="0">
        <children xsi:type="notation:BasicDecorationNode" xmi:id="_tTkOOy5EEeqL2uWwI3zyBQ" type="DiagramName"/>
        <children xsi:type="notation:BasicDecorationNode" xmi:id="_tTkOPC5EEeqL2uWwI3zyBQ" type="Description"/>
        <layoutConstraint xsi:type="notation:Bounds" xmi:id="_tTkOPS5EEeqL2uWwI3zyBQ" x="132" y="-186"/>
      </children>
      <children xsi:type="notation:Shape" xmi:id="_tTkOPi5EEeqL2uWwJ2zyBQ" type="ExpectedValue" element="#_tTkNNy5EEeqL2uWwUrzyBQ" fontName="Segoe UI" description="Text" lineColor="0">
        <children xsi:type="notation:BasicDecorationNode" xmi:id="_tTkOPy5EEeqL2uWwJ2zyBQ" type="DiagramName"/>
        <children xsi:type="notation:BasicDecorationNode" xmi:id="_tTkOQC5EEeqL2uWwJ2zyBQ" type="Description"/>
        <layoutConstraint xsi:type="notation:Bounds" xmi:id="_tTkOQS5EEeqL2uWwJ2zyBQ" x="176" y="-247"/>
      </children>
      <children xsi:type="notation:Shape" xmi:id="_tTkOQi5EEeqL2uWwJ2zyBQ" type="ExpectedValue" element="#_tTkNPC5EEeqL2uWwVqzyBQ" fontName="Segoe UI" description="Text" lineColor="0">
        <children xsi:type="notation:BasicDecorationNode" xmi:id="_tTkOQy5EEeqL2uWwK1zyBQ" type="DiagramName"/>
        <children xsi:type="notation:BasicDecorationNode" xmi:id="_tTkORC5EEeqL2uWwK1zyBQ" type="Description"/>
        <layoutConstraint xsi:type="notation:Bounds" xmi:id="_tTkORS5EEeqL2uWwK1zyBQ" x="176" y="-247"/>
      </children>
      <children xsi:type="notation:Shape" xmi:id="_tTkORi5EEeqL2uWwK1zyBQ" type="ExpectedValue" element="#_tTkNQS5EEeqL2uWwWpzyBQ" fontName="Segoe UI" description="Text" lineColor="0">
        <children xsi:type="notation:BasicDecorationNode" xmi:id="_tTkORy5EEeqL2uWwK1zyBQ" type="DiagramName"/>
        <children xsi:type="notation:BasicDecorationNode" xmi:id="_tTkOSC5EEeqL2uWwL0zyBQ" type="Description"/>
        <layoutConstraint xsi:type="notation:Bounds" xmi:id="_tTkOSS5EEeqL2uWwL0zyBQ" x="176" y="-247"/>
      </children>
      <children xsi:type="notation:Shape" xmi:id="_tTkOSi5EEeqL2uWwL0zyBQ" type="ExpectedValue" element="#_tTkNRi5EEeqL2uWwXozyBQ" fontName="Segoe UI" description="Text" lineColor="0">
        <children xsi:type="notation:BasicDecorationNode" xmi:id="_tTkOSy5EEeqL2uWwL0zyBQ" type="DiagramName"/>
        <children xsi:type="notation:BasicDecorationNode" xmi:id="_tTkOTC5EEeqL2uWwL0zyBQ" type="Description"/>
        <layoutConstraint xsi:type="notation:Bounds" xmi:id="_tTkOTS5EEeqL2uWwMzzyBQ" x="176" y="-247"/>
      </children>
      <children xsi:type="notation:Shape" xmi:id="_tTkOTi5EEeqL2uWwMzzyBQ" type="ExpectedValue" element="#_tTkNSy5EEeqL2uWwYnzyBQ" fontName="Segoe UI" description="Text" lineColor="0">
        <children xsi:type="notation:BasicDecorationNode" xmi:id="_tTkOTy5EEeqL2uWwMzzyBQ" type="DiagramName"/>
        <children xsi:type="notation:BasicDecorationNode" xmi:id="_tTkOUC5EEeqL2uWwMzzyBQ" type="Description"/>
        <layoutConstraint xsi:type="notation:Bounds" xmi:id="_tTkOUS5EEeqL2uWwMzzyBQ" x="176" y="-247"/>
      </children>
      <children xsi:type="notation:Shape" xmi:id="_tTkOUi5EEeqL2uWwNyzyBQ" type="ExpectedValue" element="#_tTkNUC5EEeqL2uWwZmzyBQ" fontName="Segoe UI" description="Text" lineColor="0">
        <children xsi:type="notation:BasicDecorationNode" xmi:id="_tTkOUy5EEeqL2uWwNyzyBQ" type="DiagramName"/>
        <children xsi:type="notation:BasicDecorationNode" xmi:id="_tTkOVC5EEeqL2uWwNyzyBQ" type="Description"/>
        <layoutConstraint xsi:type="notation:Bounds" xmi:id="_tTkOVS5EEeqL2uWwNyzyBQ" x="176" y="-247"/>
      </children>
      <children xsi:type="notation:Shape" xmi:id="_tTkOVi5EEeqL2uWwNyzyBQ" type="ExpectedValue" element="#_tTkNVS5EEeqL2uWwalzyBQ" fontName="Segoe UI" description="Text" lineColor="0">
        <children xsi:type="notation:BasicDecorationNode" xmi:id="_tTkOVy5EEeqL2uWwOxzyBQ" type="DiagramName"/>
        <children xsi:type="notation:BasicDecorationNode" xmi:id="_tTkOWC5EEeqL2uWwOxzyBQ" type="Description"/>
        <layoutConstraint xsi:type="notation:Bounds" xmi:id="_tTkOWS5EEeqL2uWwOxzyBQ" x="-222" y="-274"/>
      </children>
      <children xsi:type="notation:Shape" xmi:id="_tTkOWi5EEeqL2uWwOxzyBQ" type="ExpectedValue" element="#_tTkNWy5EEeqL2uWwbkzyBQ" fontName="Segoe UI" description="Text" lineColor="0">
        <children xsi:type="notation:BasicDecorationNode" xmi:id="_tTkOWy5EEeqL2uWwOxzyBQ" type="DiagramName"/>
        <children xsi:type="notation:BasicDecorationNode" xmi:id="_tTkOXC5EEeqL2uWwPwzyBQ" type="Description"/>
        <layoutConstraint xsi:type="notation:Bounds" xmi:id="_tTkOXS5EEeqL2uWwPwzyBQ" x="176" y="-247"/>
      </children>
      <children xsi:type="notation:Shape" xmi:id="_tTkOXi5EEeqL2uWwPwzyBQ" type="ExpectedValue" element="#_tTkNYC5EEeqL2uWwcjzyBQ" fontName="Segoe UI" description="Text" lineColor="0">
        <children xsi:type="notation:BasicDecorationNode" xmi:id="_tTkOXy5EEeqL2uWwPwzyBQ" type="DiagramName"/>
        <children xsi:type="notation:BasicDecorationNode" xmi:id="_tTkOYC5EEeqL2uWwPwzyBQ" type="Description"/>
        <layoutConstraint xsi:type="notation:Bounds" xmi:id="_tTkOYS5EEeqL2uWwQvzyBQ" x="176" y="-247"/>
      </children>
      <children xsi:type="notation:Shape" xmi:id="_tTkOYi5EEeqL2uWwQvzyBQ" type="ExpectedValue" element="#_tTkNZS5EEeqL2uWwdizyBQ" fontName="Segoe UI" description="Text" lineColor="0">
        <children xsi:type="notation:BasicDecorationNode" xmi:id="_tTkOYy5EEeqL2uWwQvzyBQ" type="DiagramName"/>
        <children xsi:type="notation:BasicDecorationNode" xmi:id="_tTkOZC5EEeqL2uWwQvzyBQ" type="Description"/>
        <layoutConstraint xsi:type="notation:Bounds" xmi:id="_tTkOZS5EEeqL2uWwQvzyBQ" x="176" y="-247"/>
      </children>
      <children xsi:type="notation:Shape" xmi:id="_tTkOZi5EEeqL2uWwRuzyBQ" type="ExpectedValue" element="#_tTkNai5EEeqL2uWwehzyBQ" fontName="Segoe UI" description="Text" lineColor="0">
        <children xsi:type="notation:BasicDecorationNode" xmi:id="_tTkOZy5EEeqL2uWwRuzyBQ" type="DiagramName"/>
        <children xsi:type="notation:BasicDecorationNode" xmi:id="_tTkOaC5EEeqL2uWwRuzyBQ" type="Description"/>
        <layoutConstraint xsi:type="notation:Bounds" xmi:id="_tTkzIC5EEeqL2uWwRuzyBQ" x="176" y="-229"/>
      </children>
      <children xsi:type="notation:Shape" xmi:id="_tTkzIS5EEeqL2uWwRuzyBQ" type="ExpectedValue" element="#_tTkNby5EEeqL2uWwfgzyBQ" fontName="Segoe UI" description="Text" lineColor="0">
        <children xsi:type="notation:BasicDecorationNode" xmi:id="_tTkzIi5EEeqL2uWwStzyBQ" type="DiagramName"/>
        <children xsi:type="notation:BasicDecorationNode" xmi:id="_tTkzIy5EEeqL2uWwStzyBQ" type="Description"/>
        <layoutConstraint xsi:type="notation:Bounds" xmi:id="_tTkzJC5EEeqL2uWwStzyBQ" x="176" y="-229"/>
      </children>
      <children xsi:type="notation:Shape" xmi:id="_tTkzJS5EEeqL2uWwStzyBQ" type="ExpectedValue" element="#_tTkNdC5EEeqL2uWwgfzyBQ" fontName="Segoe UI" description="Text" lineColor="0">
        <children xsi:type="notation:BasicDecorationNode" xmi:id="_tTkzJi5EEeqL2uWwStzyBQ" type="DiagramName"/>
        <children xsi:type="notation:BasicDecorationNode" xmi:id="_tTkzJy5EEeqL2uWwTszyBQ" type="Description"/>
        <layoutConstraint xsi:type="notation:Bounds" xmi:id="_tTkzKC5EEeqL2uWwTszyBQ" x="176" y="-229"/>
      </children>
      <children xsi:type="notation:Shape" xmi:id="_tTkzKS5EEeqL2uWwTszyBQ" type="ExpectedValue" element="#_tTkNeS5EEeqL2uWwhezyBQ" fontName="Segoe UI" description="Text" lineColor="0">
        <children xsi:type="notation:BasicDecorationNode" xmi:id="_tTkzKi5EEeqL2uWwTszyBQ" type="DiagramName"/>
        <children xsi:type="notation:BasicDecorationNode" xmi:id="_tTkzKy5EEeqL2uWwTszyBQ" type="Description"/>
        <layoutConstraint xsi:type="notation:Bounds" xmi:id="_tTkzLC5EEeqL2uWwUrzyBQ" x="176" y="-247"/>
      </children>
      <children xsi:type="notation:Shape" xmi:id="_tTkzLS5EEeqL2uWwUrzyBQ" type="ExpectedValue" element="#_tTkNfi5EEeqL2uWwidzyBQ" fontName="Segoe UI" description="Text" lineColor="0">
        <children xsi:type="notation:BasicDecorationNode" xmi:id="_tTkzLi5EEeqL2uWwUrzyBQ" type="DiagramName"/>
        <children xsi:type="notation:BasicDecorationNode" xmi:id="_tTkzLy5EEeqL2uWwUrzyBQ" type="Description"/>
        <layoutConstraint xsi:type="notation:Bounds" xmi:id="_tTkzMC5EEeqL2uWwUrzyBQ" x="176" y="-247"/>
      </children>
      <children xsi:type="notation:Shape" xmi:id="_tTkzMS5EEeqL2uWwVqzyBQ" type="ExpectedValue" element="#_tTkNgy5EEeqL2uWwjczyBQ" fontName="Segoe UI" description="Text" lineColor="0">
        <children xsi:type="notation:BasicDecorationNode" xmi:id="_tTkzMi5EEeqL2uWwVqzyBQ" type="DiagramName"/>
        <children xsi:type="notation:BasicDecorationNode" xmi:id="_tTkzMy5EEeqL2uWwVqzyBQ" type="Description"/>
        <layoutConstraint xsi:type="notation:Bounds" xmi:id="_tTkzNC5EEeqL2uWwVqzyBQ" x="176" y="-247"/>
      </children>
      <children xsi:type="notation:Shape" xmi:id="_tTkzNS5EEeqL2uWwVqzyBQ" type="ExpectedValue" element="#_tTkNiC5EEeqL2uWwkbzyBQ" fontName="Segoe UI" description="Text" lineColor="0">
        <children xsi:type="notation:BasicDecorationNode" xmi:id="_tTkzNi5EEeqL2uWwWpzyBQ" type="DiagramName"/>
        <children xsi:type="notation:BasicDecorationNode" xmi:id="_tTkzNy5EEeqL2uWwWpzyBQ" type="Description"/>
        <layoutConstraint xsi:type="notation:Bounds" xmi:id="_tTkzOC5EEeqL2uWwWpzyBQ" x="176" y="-238"/>
      </children>
      <children xsi:type="notation:Shape" xmi:id="_tTkzOS5EEeqL2uWwWpzyBQ" type="ExpectedValue" element="#_tTkNjS5EEeqL2uWwlazyBQ" fontName="Segoe UI" description="Text" lineColor="0">
        <children xsi:type="notation:BasicDecorationNode" xmi:id="_tTkzOi5EEeqL2uWwWpzyBQ" type="DiagramName"/>
        <children xsi:type="notation:BasicDecorationNode" xmi:id="_tTkzOy5EEeqL2uWwXozyBQ" type="Description"/>
        <layoutConstraint xsi:type="notation:Bounds" xmi:id="_tTkzPC5EEeqL2uWwXozyBQ" x="176" y="-238"/>
      </children>
      <children xsi:type="notation:Shape" xmi:id="_tTkzPS5EEeqL2uWwXozyBQ" type="ExpectedValue" element="#_tTkNki5EEeqL2uWwmZzyBQ" fontName="Segoe UI" description="Text" lineColor="0">
        <children xsi:type="notation:BasicDecorationNode" xmi:id="_tTkzPi5EEeqL2uWwXozyBQ" type="DiagramName"/>
        <children xsi:type="notation:BasicDecorationNode" xmi:id="_tTkzPy5EEeqL2uWwXozyBQ" type="Description"/>
        <layoutConstraint xsi:type="notation:Bounds" xmi:id="_tTkzQC5EEeqL2uWwYnzyBQ" x="176" y="-238"/>
      </children>
      <children xsi:type="notation:Shape" xmi:id="_tTkzQS5EEeqL2uWwYnzyBQ" type="ExpectedValue" element="#_tTkNly5EEeqL2uWwnYzyBQ" fontName="Segoe UI" description="Text" lineColor="0">
        <children xsi:type="notation:BasicDecorationNode" xmi:id="_tTkzQi5EEeqL2uWwYnzyBQ" type="DiagramName"/>
        <children xsi:type="notation:BasicDecorationNode" xmi:id="_tTkzQy5EEeqL2uWwYnzyBQ" type="Description"/>
        <layoutConstraint xsi:type="notation:Bounds" xmi:id="_tTkzRC5EEeqL2uWwYnzyBQ" x="176" y="-238"/>
      </children>
      <children xsi:type="notation:Shape" xmi:id="_tTkzRS5EEeqL2uWwZmzyBQ" type="ExpectedValue" element="#_tTkNnC5EEeqL2uWwoXzyBQ" fontName="Segoe UI" description="Text" lineColor="0">
        <children xsi:type="notation:BasicDecorationNode" xmi:id="_tTkzRi5EEeqL2uWwZmzyBQ" type="DiagramName"/>
        <children xsi:type="notation:BasicDecorationNode" xmi:id="_tTkzRy5EEeqL2uWwZmzyBQ" type="Description"/>
        <layoutConstraint xsi:type="notation:Bounds" xmi:id="_tTkzSC5EEeqL2uWwZmzyBQ" x="176" y="-238"/>
      </children>
      <children xsi:type="notation:Shape" xmi:id="_tTkzSS5EEeqL2uWwZmzyBQ" type="ExpectedValue" element="#_tTkNoS5EEeqL2uWwpWzyBQ" fontName="Segoe UI" description="Text" lineColor="0">
        <children xsi:type="notation:BasicDecorationNode" xmi:id="_tTkzSi5EEeqL2uWwalzyBQ" type="DiagramName"/>
        <children xsi:type="notation:BasicDecorationNode" xmi:id="_tTkzSy5EEeqL2uWwalzyBQ" type="Description"/>
        <layoutConstraint xsi:type="notation:Bounds" xmi:id="_tTkzTC5EEeqL2uWwalzyBQ" x="176" y="-238"/>
      </children>
      <children xsi:type="notation:Shape" xmi:id="_tTkzTS5EEeqL2uWwalzyBQ" type="ExpectedValue" element="#_tTkNpi5EEeqL2uWwqVzyBQ" fontName="Segoe UI" description="Text" lineColor="0">
        <children xsi:type="notation:BasicDecorationNode" xmi:id="_tTkzTi5EEeqL2uWwalzyBQ" type="DiagramName"/>
        <children xsi:type="notation:BasicDecorationNode" xmi:id="_tTkzTy5EEeqL2uWwbkzyBQ" type="Description"/>
        <layoutConstraint xsi:type="notation:Bounds" xmi:id="_tTkzUC5EEeqL2uWwbkzyBQ" x="176" y="-247"/>
      </children>
      <children xsi:type="notation:Shape" xmi:id="_tTkzUS5EEeqL2uWwbkzyBQ" type="ExpectedValue" element="#_tTkNqy5EEeqL2uWwrUzyBQ" fontName="Segoe UI" description="Text" lineColor="0">
        <children xsi:type="notation:BasicDecorationNode" xmi:id="_tTkzUi5EEeqL2uWwbkzyBQ" type="DiagramName"/>
        <children xsi:type="notation:BasicDecorationNode" xmi:id="_tTkzUy5EEeqL2uWwbkzyBQ" type="Description"/>
        <layoutConstraint xsi:type="notation:Bounds" xmi:id="_tTkzVC5EEeqL2uWwcjzyBQ" x="176" y="-247"/>
      </children>
      <children xsi:type="notation:Shape" xmi:id="_tTkzVS5EEeqL2uWwcjzyBQ" type="ExpectedValue" element="#_tTkNsC5EEeqL2uWwsTzyBQ" fontName="Segoe UI" description="Text" lineColor="0">
        <children xsi:type="notation:BasicDecorationNode" xmi:id="_tTkzVi5EEeqL2uWwcjzyBQ" type="DiagramName"/>
        <children xsi:type="notation:BasicDecorationNode" xmi:id="_tTkzVy5EEeqL2uWwcjzyBQ" type="Description"/>
        <layoutConstraint xsi:type="notation:Bounds" xmi:id="_tTkzWC5EEeqL2uWwcjzyBQ" x="176" y="-247"/>
      </children>
      <children xsi:type="notation:Shape" xmi:id="_tTkzWS5EEeqL2uWwdizyBQ" type="ExpectedValue" element="#_tTkNtS5EEeqL2uWwtSzyBQ" fontName="Segoe UI" description="Text" lineColor="0">
        <children xsi:type="notation:BasicDecorationNode" xmi:id="_tTkzWi5EEeqL2uWwdizyBQ" type="DiagramName"/>
        <children xsi:type="notation:BasicDecorationNode" xmi:id="_tTkzWy5EEeqL2uWwdizyBQ" type="Description"/>
        <layoutConstraint xsi:type="notation:Bounds" xmi:id="_tTkzXC5EEeqL2uWwdizyBQ" x="176" y="-247"/>
      </children>
      <children xsi:type="notation:Shape" xmi:id="_tTkzXS5EEeqL2uWwdizyBQ" type="ExpectedValue" element="#_tTkNui5EEeqL2uWwuRzyBQ" fontName="Segoe UI" description="Text" lineColor="0">
        <children xsi:type="notation:BasicDecorationNode" xmi:id="_tTkzXi5EEeqL2uWwehzyBQ" type="DiagramName"/>
        <children xsi:type="notation:BasicDecorationNode" xmi:id="_tTkzXy5EEeqL2uWwehzyBQ" type="Description"/>
        <layoutConstraint xsi:type="notation:Bounds" xmi:id="_tTkzYC5EEeqL2uWwehzyBQ" x="176" y="-247"/>
      </children>
      <children xsi:type="notation:Shape" xmi:id="_tTkzYS5EEeqL2uWwehzyBQ" type="ExpectedValue" element="#_tTkNvy5EEeqL2uWwvQzyBQ" fontName="Segoe UI" description="Text" lineColor="0">
        <children xsi:type="notation:BasicDecorationNode" xmi:id="_tTkzYi5EEeqL2uWwehzyBQ" type="DiagramName"/>
        <children xsi:type="notation:BasicDecorationNode" xmi:id="_tTkzYy5EEeqL2uWwfgzyBQ" type="Description"/>
        <layoutConstraint xsi:type="notation:Bounds" xmi:id="_tTkzZC5EEeqL2uWwfgzyBQ" x="176" y="-247"/>
      </children>
      <children xsi:type="notation:Shape" xmi:id="_tTkzZS5EEeqL2uWwfgzyBQ" type="ExpectedValue" element="#_tTkNxC5EEeqL2uWwwPzyBQ" fontName="Segoe UI" description="Text" lineColor="0">
        <children xsi:type="notation:BasicDecorationNode" xmi:id="_tTkzZi5EEeqL2uWwfgzyBQ" type="DiagramName"/>
        <children xsi:type="notation:BasicDecorationNode" xmi:id="_tTkzZy5EEeqL2uWwfgzyBQ" type="Description"/>
        <layoutConstraint xsi:type="notation:Bounds" xmi:id="_tTkzaC5EEeqL2uWwgfzyBQ" x="176" y="-247"/>
      </children>
      <children xsi:type="notation:Shape" xmi:id="_tTkzaS5EEeqL2uWwgfzyBQ" type="ExpectedValue" element="#_tTkNyS5EEeqL2uWwxOzyBQ" fontName="Segoe UI" description="Text" lineColor="0">
        <children xsi:type="notation:BasicDecorationNode" xmi:id="_tTkzai5EEeqL2uWwgfzyBQ" type="DiagramName"/>
        <children xsi:type="notation:BasicDecorationNode" xmi:id="_tTkzay5EEeqL2uWwgfzyBQ" type="Description"/>
        <layoutConstraint xsi:type="notation:Bounds" xmi:id="_tTkzbC5EEeqL2uWwgfzyBQ" x="176" y="-247"/>
      </children>
      <children xsi:type="notation:Shape" xmi:id="_tTkzbS5EEeqL2uWwhezyBQ" type="ExpectedValue" element="#_tTkNzi5EEeqL2uWwyNzyBQ" fontName="Segoe UI" description="Text" lineColor="0">
        <children xsi:type="notation:BasicDecorationNode" xmi:id="_tTkzbi5EEeqL2uWwhezyBQ" type="DiagramName"/>
        <children xsi:type="notation:BasicDecorationNode" xmi:id="_tTkzby5EEeqL2uWwhezyBQ" type="Description"/>
        <layoutConstraint xsi:type="notation:Bounds" xmi:id="_tTkzcC5EEeqL2uWwhezyBQ" x="176" y="-247"/>
      </children>
      <children xsi:type="notation:Shape" xmi:id="_tTkzcS5EEeqL2uWwhezyBQ" type="ExpectedValue" element="#_tTkN0y5EEeqL2uWwzMzyBQ" fontName="Segoe UI" description="Text" lineColor="0">
        <children xsi:type="notation:BasicDecorationNode" xmi:id="_tTkzci5EEeqL2uWwidzyBQ" type="DiagramName"/>
        <children xsi:type="notation:BasicDecorationNode" xmi:id="_tTkzcy5EEeqL2uWwidzyBQ" type="Description"/>
        <layoutConstraint xsi:type="notation:Bounds" xmi:id="_tTkzdC5EEeqL2uWwidzyBQ" x="176" y="-247"/>
      </children>
      <children xsi:type="notation:Shape" xmi:id="_tTkzdS5EEeqL2uWwidzyBQ" type="ExpectedValue" element="#_tTkN2C5EEeqL2uWw0LzyBQ" fontName="Segoe UI" description="Text" lineColor="0">
        <children xsi:type="notation:BasicDecorationNode" xmi:id="_tTkzdi5EEeqL2uWwidzyBQ" type="DiagramName"/>
        <children xsi:type="notation:BasicDecorationNode" xmi:id="_tTkzdy5EEeqL2uWwjczyBQ" type="Description"/>
        <layoutConstraint xsi:type="notation:Bounds" xmi:id="_tTkzeC5EEeqL2uWwjczyBQ" x="176" y="-247"/>
      </children>
      <children xsi:type="notation:Shape" xmi:id="_tTkzeS5EEeqL2uWwjczyBQ" type="ExpectedValue" element="#_tTkN3S5EEeqL2uWw1KzyBQ" fontName="Segoe UI" description="Text" lineColor="0">
        <children xsi:type="notation:BasicDecorationNode" xmi:id="_tTkzei5EEeqL2uWwjczyBQ" type="DiagramName"/>
        <children xsi:type="notation:BasicDecorationNode" xmi:id="_tTkzey5EEeqL2uWwjczyBQ" type="Description"/>
        <layoutConstraint xsi:type="notation:Bounds" xmi:id="_tTkzfC5EEeqL2uWwkbzyBQ" x="176" y="-247"/>
      </children>
      <children xsi:type="notation:Shape" xmi:id="_tTkzfS5EEeqL2uWwkbzyBQ" type="ExpectedValue" element="#_tTkN4i5EEeqL2uWw2JzyBQ" fontName="Segoe UI" description="Text" lineColor="0">
        <children xsi:type="notation:BasicDecorationNode" xmi:id="_tTkzfi5EEeqL2uWwkbzyBQ" type="DiagramName"/>
        <children xsi:type="notation:BasicDecorationNode" xmi:id="_tTkzfy5EEeqL2uWwkbzyBQ" type="Description"/>
        <layoutConstraint xsi:type="notation:Bounds" xmi:id="_tTkzgC5EEeqL2uWwkbzyBQ" x="176" y="-247"/>
      </children>
      <children xsi:type="notation:Shape" xmi:id="_tTkzgS5EEeqL2uWwlazyBQ" type="ExpectedValue" element="#_tTkN5y5EEeqL2uWw3IzyBQ" fontName="Segoe UI" description="Text" lineColor="0">
        <children xsi:type="notation:BasicDecorationNode" xmi:id="_tTkzgi5EEeqL2uWwlazyBQ" type="DiagramName"/>
        <children xsi:type="notation:BasicDecorationNode" xmi:id="_tTkzgy5EEeqL2uWwlazyBQ" type="Description"/>
        <layoutConstraint xsi:type="notation:Bounds" xmi:id="_tTkzhC5EEeqL2uWwlazyBQ" x="176" y="-247"/>
      </children>
      <children xsi:type="notation:Shape" xmi:id="_tTkzhS5EEeqL2uWwlazyBQ" type="ExpectedValue" element="#_tTkN7C5EEeqL2uWw4HzyBQ" fontName="Segoe UI" description="Text" lineColor="0">
        <children xsi:type="notation:BasicDecorationNode" xmi:id="_tTkzhi5EEeqL2uWwmZzyBQ" type="DiagramName"/>
        <children xsi:type="notation:BasicDecorationNode" xmi:id="_tTkzhy5EEeqL2uWwmZzyBQ" type="Description"/>
        <layoutConstraint xsi:type="notation:Bounds" xmi:id="_tTkziC5EEeqL2uWwmZzyBQ" x="176" y="-247"/>
      </children>
      <children xsi:type="notation:Shape" xmi:id="_tTkziS5EEeqL2uWwmZzyBQ" type="ExpectedValue" element="#_tTkN8S5EEeqL2uWw5GzyBQ" fontName="Segoe UI" description="Text" lineColor="0">
        <children xsi:type="notation:BasicDecorationNode" xmi:id="_tTkzii5EEeqL2uWwmZzyBQ" type="DiagramName"/>
        <children xsi:type="notation:BasicDecorationNode" xmi:id="_tTkziy5EEeqL2uWwnYzyBQ" type="Description"/>
        <layoutConstraint xsi:type="notation:Bounds" xmi:id="_tTkzjC5EEeqL2uWwnYzyBQ" x="176" y="-247"/>
      </children>
      <children xsi:type="notation:Shape" xmi:id="_tTkzjS5EEeqL2uWwnYzyBQ" type="ExpectedValue" element="#_tTkN9i5EEeqL2uWw6FzyBQ" fontName="Segoe UI" description="Text" lineColor="0">
        <children xsi:type="notation:BasicDecorationNode" xmi:id="_tTkzji5EEeqL2uWwnYzyBQ" type="DiagramName"/>
        <children xsi:type="notation:BasicDecorationNode" xmi:id="_tTkzjy5EEeqL2uWwnYzyBQ" type="Description"/>
        <layoutConstraint xsi:type="notation:Bounds" xmi:id="_tTkzkC5EEeqL2uWwoXzyBQ" x="176" y="-247"/>
      </children>
      <children xsi:type="notation:Shape" xmi:id="_tTkzkS5EEeqL2uWwoXzyBQ" type="ExpectedValue" element="#_tTkN-y5EEeqL2uWw7EzyBQ" fontName="Segoe UI" description="Text" lineColor="0">
        <children xsi:type="notation:BasicDecorationNode" xmi:id="_tTkzki5EEeqL2uWwoXzyBQ" type="DiagramName"/>
        <children xsi:type="notation:BasicDecorationNode" xmi:id="_tTkzky5EEeqL2uWwoXzyBQ" type="Description"/>
        <layoutConstraint xsi:type="notation:Bounds" xmi:id="_tTkzlC5EEeqL2uWwoXzyBQ" x="176" y="-247"/>
      </children>
      <children xsi:type="notation:Shape" xmi:id="_tTkzlS5EEeqL2uWwpWzyBQ" type="ExpectedValue" element="#_tTkOAC5EEeqL2uWw8DzyBQ" fontName="Segoe UI" description="Text" lineColor="0">
        <children xsi:type="notation:BasicDecorationNode" xmi:id="_tTkzli5EEeqL2uWwpWzyBQ" type="DiagramName"/>
        <children xsi:type="notation:BasicDecorationNode" xmi:id="_tTkzly5EEeqL2uWwpWzyBQ" type="Description"/>
        <layoutConstraint xsi:type="notation:Bounds" xmi:id="_tTkzmC5EEeqL2uWwpWzyBQ" x="176" y="-247"/>
      </children>
      <children xsi:type="notation:Shape" xmi:id="_tTkzmS5EEeqL2uWwpWzyBQ" type="ExpectedValue" element="#_tTkOBS5EEeqL2uWw9CzyBQ" fontName="Segoe UI" description="Text" lineColor="0">
        <children xsi:type="notation:BasicDecorationNode" xmi:id="_tTkzmi5EEeqL2uWwqVzyBQ" type="DiagramName"/>
        <children xsi:type="notation:BasicDecorationNode" xmi:id="_tTkzmy5EEeqL2uWwqVzyBQ" type="Description"/>
        <layoutConstraint xsi:type="notation:Bounds" xmi:id="_tTkznC5EEeqL2uWwqVzyBQ" x="176" y="-247"/>
      </children>
      <children xsi:type="notation:Shape" xmi:id="_tTkznS5EEeqL2uWwqVzyBQ" type="ExpectedValue" element="#_tTkOCi5EEeqL2uWw-BzyBQ" fontName="Segoe UI" description="Text" lineColor="0">
        <children xsi:type="notation:BasicDecorationNode" xmi:id="_tTkzni5EEeqL2uWwqVzyBQ" type="DiagramName"/>
        <children xsi:type="notation:BasicDecorationNode" xmi:id="_tTkzny5EEeqL2uWwrUzyBQ" type="Description"/>
        <layoutConstraint xsi:type="notation:Bounds" xmi:id="_tTkzoC5EEeqL2uWwrUzyBQ" x="176" y="-247"/>
      </children>
      <children xsi:type="notation:Shape" xmi:id="_tTkzoS5EEeqL2uWwrUzyBQ" type="ExpectedValue" element="#_tTkODy5EEeqL2uWw_AzyBQ" fontName="Segoe UI" description="Text" lineColor="0">
        <children xsi:type="notation:BasicDecorationNode" xmi:id="_tTkzoi5EEeqL2uWwrUzyBQ" type="DiagramName"/>
        <children xsi:type="notation:BasicDecorationNode" xmi:id="_tTkzoy5EEeqL2uWwrUzyBQ" type="Description"/>
        <layoutConstraint xsi:type="notation:Bounds" xmi:id="_tTkzpC5EEeqL2uWwsTzyBQ" x="176" y="-247"/>
      </children>
      <children xsi:type="notation:Shape" xmi:id="_tTkzpS5EEeqL2uWwsTzyBQ" type="ExpectedValue" element="#_tTkOFC5EEeqL2uWwA_zyBQ" fontName="Segoe UI" description="Text" lineColor="0">
        <children xsi:type="notation:BasicDecorationNode" xmi:id="_tTkzpi5EEeqL2uWwsTzyBQ" type="DiagramName"/>
        <children xsi:type="notation:BasicDecorationNode" xmi:id="_tTkzpy5EEeqL2uWwsTzyBQ" type="Description"/>
        <layoutConstraint xsi:type="notation:Bounds" xmi:id="_tTkzqC5EEeqL2uWwsTzyBQ" x="176" y="-247"/>
      </children>
      <children xsi:type="notation:Shape" xmi:id="_tTkzqS5EEeqL2uWwtSzyBQ" type="ExpectedValue" element="#_tTkOGS5EEeqL2uWwB-zyBQ" fontName="Segoe UI" description="Text" lineColor="0">
        <children xsi:type="notation:BasicDecorationNode" xmi:id="_tTkzqi5EEeqL2uWwtSzyBQ" type="DiagramName"/>
        <children xsi:type="notation:BasicDecorationNode" xmi:id="_tTkzqy5EEeqL2uWwtSzyBQ" type="Description"/>
        <layoutConstraint xsi:type="notation:Bounds" xmi:id="_tTkzrC5EEeqL2uWwtSzyBQ" x="176" y="-247"/>
      </children>
      <element xsi:nil="true"/>
    </children>
    <children xmi:id="_tTkzwS5EEeqL2uWwxOzyBQ" type="TreeTables">
      <element xsi:nil="true"/>
    </children>
    <children xmi:id="_tTkzwi5EEeqL2uWwyNzyBQ" type="TreeDocument_Notes">
      <element xsi:nil="true"/>
    </children>
    <styles xsi:type="notation:DiagramStyle" xmi:id="_tTkzwy5EEeqL2uWwyNzyBQ">
      <verticalGuides xmi:id="_tTkzxC5EEeqL2uWwyNzyBQ" position="164">
        <nodeMap xmi:id="_tTkzxS5EEeqL2uWwyNzyBQ" value="Right" key="#_tTkNMi5EEeqL2uWwTszyBQ"/>
      </verticalGuides>
      <verticalGuides xmi:id="_tTkzxi5EEeqL2uWwyNzyBQ" position="392">
        <nodeMap xmi:id="_tTkzxy5EEeqL2uWwzMzyBQ" value="Right" key="#_tTkNVS5EEeqL2uWwalzyBQ"/>
      </verticalGuides>
      <verticalGuides xmi:id="_tTkzzS5EEeqL2uWw0LzyBQ" position="620">
        <nodeMap xmi:id="_tTkzzi5EEeqL2uWw0LzyBQ" value="Right" key="#_tTkNPC5EEeqL2uWwVqzyBQ"/>
        <nodeMap xmi:id="_tTkzzy5EEeqL2uWw0LzyBQ" value="Right" key="#_tTkNQS5EEeqL2uWwWpzyBQ"/>
        <nodeMap xmi:id="_tTkz0C5EEeqL2uWw0LzyBQ" value="Right" key="#_tTkNNy5EEeqL2uWwUrzyBQ"/>
      </verticalGuides>
      <verticalGuides xmi:id="_tTkz0S5EEeqL2uWw1KzyBQ" position="848">
        <nodeMap xmi:id="_tTkz0i5EEeqL2uWw1KzyBQ" value="Right" key="#_tTkNSy5EEeqL2uWwYnzyBQ"/>
        <nodeMap xmi:id="_tTkz0y5EEeqL2uWw1KzyBQ" value="Right" key="#_tTkNRi5EEeqL2uWwXozyBQ"/>
        <nodeMap xmi:id="_tTkz1C5EEeqL2uWw1KzyBQ" value="Right" key="#_tTkNUC5EEeqL2uWwZmzyBQ"/>
        <nodeMap xmi:id="_tTkz1S5EEeqL2uWw1KzyBQ" value="Right" key="#_tTkNby5EEeqL2uWwfgzyBQ"/>
        <nodeMap xmi:id="_tTkz1i5EEeqL2uWw2JzyBQ" value="Right" key="#_tTkNai5EEeqL2uWwehzyBQ"/>
        <nodeMap xmi:id="_tTkz1y5EEeqL2uWw2JzyBQ" value="Right" key="#_tTkNdC5EEeqL2uWwgfzyBQ"/>
      </verticalGuides>
      <verticalGuides xmi:id="_tTkz2C5EEeqL2uWw2JzyBQ" position="1076">
        <nodeMap xmi:id="_tTkz2S5EEeqL2uWw2JzyBQ" value="Right" key="#_tTkNWy5EEeqL2uWwbkzyBQ"/>
        <nodeMap xmi:id="_tTkz2i5EEeqL2uWw2JzyBQ" value="Right" key="#_tTkNYC5EEeqL2uWwcjzyBQ"/>
        <nodeMap xmi:id="_tTkz2y5EEeqL2uWw3IzyBQ" value="Right" key="#_tTkNeS5EEeqL2uWwhezyBQ"/>
        <nodeMap xmi:id="_tTkz3C5EEeqL2uWw3IzyBQ" value="Right" key="#_tTkNfi5EEeqL2uWwidzyBQ"/>
        <nodeMap xmi:id="_tTkz3S5EEeqL2uWw3IzyBQ" value="Right" key="#_tTkNgy5EEeqL2uWwjczyBQ"/>
        <nodeMap xmi:id="_tTkz3i5EEeqL2uWw3IzyBQ" value="Right" key="#_tTkNZS5EEeqL2uWwdizyBQ"/>
        <nodeMap xmi:id="_tTkz3y5EEeqL2uWw3IzyBQ" value="Right" key="#_tTkNjS5EEeqL2uWwlazyBQ"/>
        <nodeMap xmi:id="_tTkz4C5EEeqL2uWw4HzyBQ" value="Right" key="#_tTkNiC5EEeqL2uWwkbzyBQ"/>
        <nodeMap xmi:id="_tTkz4S5EEeqL2uWw4HzyBQ" value="Right" key="#_tTkNki5EEeqL2uWwmZzyBQ"/>
        <nodeMap xmi:id="_tTkz4i5EEeqL2uWw4HzyBQ" value="Right" key="#_tTkNnC5EEeqL2uWwoXzyBQ"/>
        <nodeMap xmi:id="_tTkz4y5EEeqL2uWw4HzyBQ" value="Right" key="#_tTkNly5EEeqL2uWwnYzyBQ"/>
        <nodeMap xmi:id="_tTkz5C5EEeqL2uWw4HzyBQ" value="Right" key="#_tTkNoS5EEeqL2uWwpWzyBQ"/>
      </verticalGuides>
      <verticalGuides xmi:id="_tTkz5S5EEeqL2uWw5GzyBQ" position="1304">
        <nodeMap xmi:id="_tTkz5i5EEeqL2uWw5GzyBQ" value="Right" key="#_tTkNpi5EEeqL2uWwqVzyBQ"/>
        <nodeMap xmi:id="_tTkz5y5EEeqL2uWw5GzyBQ" value="Right" key="#_tTkNqy5EEeqL2uWwrUzyBQ"/>
        <nodeMap xmi:id="_tTkz6C5EEeqL2uWw5GzyBQ" value="Right" key="#_tTkNsC5EEeqL2uWwsTzyBQ"/>
        <nodeMap xmi:id="_tTkz6S5EEeqL2uWw5GzyBQ" value="Right" key="#_tTkNtS5EEeqL2uWwtSzyBQ"/>
        <nodeMap xmi:id="_tTkz6i5EEeqL2uWw6FzyBQ" value="Right" key="#_tTkNui5EEeqL2uWwuRzyBQ"/>
        <nodeMap xmi:id="_tTkz6y5EEeqL2uWw6FzyBQ" value="Right" key="#_tTkNxC5EEeqL2uWwwPzyBQ"/>
        <nodeMap xmi:id="_tTkz7C5EEeqL2uWw6FzyBQ" value="Right" key="#_tTkNyS5EEeqL2uWwxOzyBQ"/>
        <nodeMap xmi:id="_tTkz7S5EEeqL2uWw6FzyBQ" value="Right" key="#_tTkNzi5EEeqL2uWwyNzyBQ"/>
        <nodeMap xmi:id="_tTkz7i5EEeqL2uWw6FzyBQ" value="Right" key="#_tTkN0y5EEeqL2uWwzMzyBQ"/>
        <nodeMap xmi:id="_tTkz7y5EEeqL2uWw7EzyBQ" value="Right" key="#_tTkN2C5EEeqL2uWw0LzyBQ"/>
        <nodeMap xmi:id="_tTkz8C5EEeqL2uWw7EzyBQ" value="Right" key="#_tTkN3S5EEeqL2uWw1KzyBQ"/>
        <nodeMap xmi:id="_tTkz8S5EEeqL2uWw7EzyBQ" value="Right" key="#_tTkNvy5EEeqL2uWwvQzyBQ"/>
        <nodeMap xmi:id="_tTkz8i5EEeqL2uWw7EzyBQ" value="Right" key="#_tTkN5y5EEeqL2uWw3IzyBQ"/>
        <nodeMap xmi:id="_tTkz8y5EEeqL2uWw7EzyBQ" value="Right" key="#_tTkN4i5EEeqL2uWw2JzyBQ"/>
        <nodeMap xmi:id="_tTkz9C5EEeqL2uWw8DzyBQ" value="Right" key="#_tTkN7C5EEeqL2uWw4HzyBQ"/>
        <nodeMap xmi:id="_tTkz9S5EEeqL2uWw8DzyBQ" value="Right" key="#_tTkN9i5EEeqL2uWw6FzyBQ"/>
        <nodeMap xmi:id="_tTkz9i5EEeqL2uWw8DzyBQ" value="Right" key="#_tTkN8S5EEeqL2uWw5GzyBQ"/>
        <nodeMap xmi:id="_tTkz9y5EEeqL2uWw8DzyBQ" value="Right" key="#_tTkN-y5EEeqL2uWw7EzyBQ"/>
        <nodeMap xmi:id="_tTkz-C5EEeqL2uWw8DzyBQ" value="Right" key="#_tTkOBS5EEeqL2uWw9CzyBQ"/>
        <nodeMap xmi:id="_tTkz-S5EEeqL2uWw9CzyBQ" value="Right" key="#_tTkOAC5EEeqL2uWw8DzyBQ"/>
        <nodeMap xmi:id="_tTkz-i5EEeqL2uWw9CzyBQ" value="Right" key="#_tTkOCi5EEeqL2uWw-BzyBQ"/>
        <nodeMap xmi:id="_tTkz-y5EEeqL2uWw9CzyBQ" value="Right" key="#_tTkOFC5EEeqL2uWwA_zyBQ"/>
        <nodeMap xmi:id="_tTkz_C5EEeqL2uWw9CzyBQ" value="Right" key="#_tTkODy5EEeqL2uWw_AzyBQ"/>
        <nodeMap xmi:id="_tTkz_S5EEeqL2uWw9CzyBQ" value="Right" key="#_tTkOGS5EEeqL2uWwB-zyBQ"/>
      </verticalGuides>
    </styles>
  </notation:Diagram>
</xmi:XMI>
