# Supplementary material for: Economic implications of reducing caesarean section rates – Analysis of two health systems
Source: PLoS One. 2020 Jul 28;15(7):e0228309. doi: 10.1371/journal.pone.0228309 (PMC7386590; doi:10.1371/journal.pone.0228309)
Supplement: S2 Data — (TREX) [file pone.0228309.s002.trex]

<?xml version="1.0" encoding="ASCII"?>
<xmi:XMI xmi:version="2.0" xmlns:xmi="http://www.omg.org/XMI" xmlns:xsi="http://www.w3.org/2001/XMLSchema-instance" xmlns:notation="http://www.eclipse.org/gmf/runtime/1.0.2/notation" xmlns:tree="http://www.treeage.com/modeldefs/tree">
  <tree:Tree xmi:id="_wnVC4C5EEeqL2uWwA_zyBQ">
    <Node xmi:id="_wnVC4S5EEeqL2uWwA_zyBQ" NameID="Node1" Label="Nulliparous" NodeType="DecisionNode">
      <Definition xmi:id="_wnVC4i5EEeqL2uWwA_zyBQ" Variable="cCS" Value="d_cCS" Comment=""/>
      <Definition xmi:id="_wnVC4y5EEeqL2uWwA_zyBQ" Variable="cVG" Value="d_cVG" Comment=""/>
      <Definition xmi:id="_wnVC5C5EEeqL2uWwA_zyBQ" Variable="b_cbav" Value="0.241" Comment=""/>
      <Definition xmi:id="_wnVC5S5EEeqL2uWwB-zyBQ" Variable="b_csfb" Value="0.281" Comment=""/>
      <Definition xmi:id="_wnVC5i5EEeqL2uWwB-zyBQ" Variable="b_vbac" Value="0.270" Comment=""/>
      <Definition xmi:id="_wnVC5y5EEeqL2uWwB-zyBQ" Variable="c_1" Value="1-d_c0" Comment=""/>
      <Definition xmi:id="_wnVC6C5EEeqL2uWwB-zyBQ" Variable="c_2" Value="1-d_c1" Comment=""/>
      <Definition xmi:id="_wnVC6S5EEeqL2uWwB-zyBQ" Variable="c_3" Value="1-d_c2" Comment=""/>
      <Definition xmi:id="_wnVC6i5EEeqL2uWwC9zyBQ" Variable="c_4" Value="1-d_c3" Comment=""/>
      <Definition xmi:id="_wnVC6y5EEeqL2uWwC9zyBQ" Variable="cCSb1" Value="discount(cCS;discountRate;matAgeB1-18)" Comment=""/>
      <Definition xmi:id="_wnVC7C5EEeqL2uWwC9zyBQ" Variable="matAgeB1" Value="d_matAgeB1" Comment=""/>
      <Definition xmi:id="_wnVC7S5EEeqL2uWwC9zyBQ" Variable="matAgeB2" Value="d_matAgeB2" Comment=""/>
      <Definition xmi:id="_wnVC7i5EEeqL2uWwC9zyBQ" Variable="matAgeB3" Value="d_matAgeB3" Comment=""/>
      <Definition xmi:id="_wnVC7y5EEeqL2uWwD8zyBQ" Variable="matAgeB4" Value="d_matAgeB4" Comment=""/>
      <Definition xmi:id="_wnVC8C5EEeqL2uWwD8zyBQ" Variable="cCSb2" Value="discount(cCS;discountRate;matAgeB2-18)" Comment=""/>
      <Definition xmi:id="_wnVC8S5EEeqL2uWwD8zyBQ" Variable="cCSb3" Value="discount(cCS;discountRate;matAgeB3-18)" Comment=""/>
      <Definition xmi:id="_wnVC8i5EEeqL2uWwD8zyBQ" Variable="cCSb4" Value="discount(cCS;discountRate;matAgeB4-18)" Comment=""/>
      <Definition xmi:id="_wnVC8y5EEeqL2uWwD8zyBQ" Variable="cVGb1" Value="discount(cVG;discountRate;matAgeB1-18)" Comment=""/>
      <Definition xmi:id="_wnVC9C5EEeqL2uWwE7zyBQ" Variable="cVGb2" Value="discount(cVG;discountRate;matAgeB2-18)" Comment=""/>
      <Definition xmi:id="_wnVC9S5EEeqL2uWwE7zyBQ" Variable="cVGb3" Value="discount(cVG;discountRate;matAgeB3-18)" Comment=""/>
      <Definition xmi:id="_wnVC9i5EEeqL2uWwE7zyBQ" Variable="cVGb4" Value="discount(cVG;discountRate;matAgeB4-18)" Comment=""/>
      <Definition xmi:id="_wnVC9y5EEeqL2uWwE7zyBQ" Variable="multVBAC" Value="1" Comment=""/>
      <Definition xmi:id="_wnVC-C5EEeqL2uWwE7zyBQ" Variable="multCSFB" Value="1" Comment=""/>
      <Definition xmi:id="_wnVC-S5EEeqL2uWwF6zyBQ" Variable="absCSFB" Value="0" Comment=""/>
      <Definition xmi:id="_wnVC-i5EEeqL2uWwF6zyBQ" Variable="absVBAC" Value="0" Comment=""/>
      <Definition xmi:id="_wnVC-y5EEeqL2uWwF6zyBQ" Variable="discountRate" Value="0.04" Comment=""/>
      <Definition xmi:id="_wnVC_C5EEeqL2uWwF6zyBQ" Variable="valCS" Value="d_multVal/totalCS" Comment=""/>
      <Definition xmi:id="_wnVC_S5EEeqL2uWwF6zyBQ" Variable="totalCS" Value="27.8" Comment=""/>
      <Definition xmi:id="_wnVC_i5EEeqL2uWwG5zyBQ" Variable="adjCS1" Value="1" Comment=""/>
      <Definition xmi:id="_wnVC_y5EEeqL2uWwG5zyBQ" Variable="adjCS2" Value="0.72" Comment=""/>
      <Definition xmi:id="_wnVDAC5EEeqL2uWwG5zyBQ" Variable="adjCS3" Value="0.62" Comment=""/>
      <Definition xmi:id="_wnVDAS5EEeqL2uWwG5zyBQ" Variable="adjCS4" Value="0.63" Comment=""/>
      <Node xmi:id="_wnVDAi5EEeqL2uWwG5zyBQ" NameID="Node8" Label="Standard care" NodeType="ChanceNode" CloneMasterIndex="1" CloneMasterName="MOB">
        <Node xmi:id="_wnVDAy5EEeqL2uWwH4zyBQ" NameID="Node3" Label="b1CS" NodeType="ChanceNode">
          <Prob xmi:id="_wnVDBC5EEeqL2uWwH4zyBQ" Value="c_1*b_csfb"/>
          <MarkovData xmi:id="_wnVDBS5EEeqL2uWwH4zyBQ">
            <Modification xmi:id="_wnVDBi5EEeqL2uWwH4zyBQ" Tracker="csb1" Value="csb1+1"/>
          </MarkovData>
          <Node xmi:id="_wnVDBy5EEeqL2uWwH4zyBQ" NameID="Node6" Label="b2CS" NodeType="ChanceNode">
            <Prob xmi:id="_wnVDCC5EEeqL2uWwI3zyBQ" Value="c_2*(1-b_vbac)*adjCS2"/>
            <MarkovData xmi:id="_wnVDCS5EEeqL2uWwI3zyBQ">
              <Modification xmi:id="_wnVDCi5EEeqL2uWwI3zyBQ" Tracker="csb2" Value="csb2+1"/>
            </MarkovData>
            <Node xmi:id="_wnVDCy5EEeqL2uWwI3zyBQ" NameID="Node10" Label="b3CS" NodeType="ChanceNode">
              <Prob xmi:id="_wnVDDC5EEeqL2uWwI3zyBQ" Value="c_3*(1-b_vbac)*adjCS3"/>
              <MarkovData xmi:id="_wnVDDS5EEeqL2uWwJ2zyBQ">
                <Modification xmi:id="_wnVDDi5EEeqL2uWwJ2zyBQ" Tracker="csb3" Value="csb3+1"/>
              </MarkovData>
              <Node xmi:id="_wnVDDy5EEeqL2uWwJ2zyBQ" NameID="Node25" Label="b4CS" NodeType="TerminalNode">
                <Prob xmi:id="_wnVDEC5EEeqL2uWwJ2zyBQ" Value="c_4*(1-b_vbac)*adjCS4"/>
                <MarkovData xmi:id="_wnVDES5EEeqL2uWwJ2zyBQ">
                  <Modification xmi:id="_wnVDEi5EEeqL2uWwK1zyBQ" Tracker="csb4" Value="csb4+1"/>
                </MarkovData>
                <Payoff xmi:id="_wnVDEy5EEeqL2uWwK1zyBQ" Set="1" Value="cCSb1+cCSb2+cCSb3+cCSb4"/>
                <Payoff xmi:id="_wnVDFC5EEeqL2uWwK1zyBQ" Set="2" Value="4"/>
                <Payoff xmi:id="_wnVDFS5EEeqL2uWwK1zyBQ" Set="3" Value="4"/>
                <Payoff xmi:id="_wnVDFi5EEeqL2uWwK1zyBQ" Set="4" Value="0"/>
                <Payoff xmi:id="_wnVDFy5EEeqL2uWwL0zyBQ" Set="9" Value="1"/>
              </Node>
              <Node xmi:id="_wnVDGC5EEeqL2uWwL0zyBQ" NameID="Node24" Label="b4VG" NodeType="TerminalNode">
                <Prob xmi:id="_wnVDGS5EEeqL2uWwL0zyBQ" Value="#"/>
                <MarkovData xmi:id="_wnVDGi5EEeqL2uWwL0zyBQ">
                  <Modification xmi:id="_wnVDGy5EEeqL2uWwL0zyBQ" Tracker="vagb4" Value="vagb4+1"/>
                </MarkovData>
                <Payoff xmi:id="_wnVDHC5EEeqL2uWwMzzyBQ" Set="1" Value="cCSb1+cCSb2+cCSb3+cVGb4"/>
                <Payoff xmi:id="_wnVDHS5EEeqL2uWwMzzyBQ" Set="2" Value="4"/>
                <Payoff xmi:id="_wnVDHi5EEeqL2uWwMzzyBQ" Set="3" Value="3"/>
                <Payoff xmi:id="_wnVDHy5EEeqL2uWwMzzyBQ" Set="4" Value="1"/>
                <Payoff xmi:id="_wnVDIC5EEeqL2uWwMzzyBQ" Set="9" Value="1"/>
              </Node>
              <Node xmi:id="_wnVDIS5EEeqL2uWwNyzyBQ" NameID="Node26" Label="3b" NodeType="TerminalNode">
                <Prob xmi:id="_wnVDIi5EEeqL2uWwNyzyBQ" Value="1-c_4"/>
                <MarkovData xmi:id="_wnVDIy5EEeqL2uWwNyzyBQ">
                  <Modification xmi:id="_wnVDJC5EEeqL2uWwNyzyBQ" Tracker="vagb4" Value="vagb4+1"/>
                </MarkovData>
                <Payoff xmi:id="_wnVDJS5EEeqL2uWwNyzyBQ" Set="1" Value="cCSb1+cCSb2+cCSb3"/>
                <Payoff xmi:id="_wnVDJi5EEeqL2uWwOxzyBQ" Set="2" Value="3"/>
                <Payoff xmi:id="_wnVDJy5EEeqL2uWwOxzyBQ" Set="3" Value="3"/>
                <Payoff xmi:id="_wnVDKC5EEeqL2uWwOxzyBQ" Set="4" Value="0"/>
                <Payoff xmi:id="_wnVDKS5EEeqL2uWwOxzyBQ" Set="8" Value="1"/>
              </Node>
            </Node>
            <Node xmi:id="_wnVDKi5EEeqL2uWwOxzyBQ" NameID="Node9" Label="b3VG" NodeType="ChanceNode">
              <Prob xmi:id="_wnVDKy5EEeqL2uWwPwzyBQ" Value="#"/>
              <MarkovData xmi:id="_wnVDLC5EEeqL2uWwPwzyBQ">
                <Modification xmi:id="_wnVDLS5EEeqL2uWwPwzyBQ" Tracker="vagb3" Value="vagb3+1"/>
              </MarkovData>
              <Node xmi:id="_wnVDLi5EEeqL2uWwPwzyBQ" NameID="Node28" Label="b4CS" NodeType="TerminalNode">
                <Prob xmi:id="_wnVDLy5EEeqL2uWwPwzyBQ" Value="c_4*(1-b_vbac)*adjCS4"/>
                <MarkovData xmi:id="_wnVDMC5EEeqL2uWwQvzyBQ">
                  <Modification xmi:id="_wnVDMS5EEeqL2uWwQvzyBQ" Tracker="csb4" Value="csb4+1"/>
                </MarkovData>
                <Payoff xmi:id="_wnVDMi5EEeqL2uWwQvzyBQ" Set="1" Value="cCSb1+cCSb2+cVGb3+cCSb4"/>
                <Payoff xmi:id="_wnVDMy5EEeqL2uWwQvzyBQ" Set="2" Value="4"/>
                <Payoff xmi:id="_wnVDNC5EEeqL2uWwQvzyBQ" Set="3" Value="3"/>
                <Payoff xmi:id="_wnVDNS5EEeqL2uWwRuzyBQ" Set="4" Value="1"/>
                <Payoff xmi:id="_wnVDNi5EEeqL2uWwRuzyBQ" Set="9" Value="1"/>
              </Node>
              <Node xmi:id="_wnVDNy5EEeqL2uWwRuzyBQ" NameID="Node27" Label="b4VG" NodeType="TerminalNode">
                <Prob xmi:id="_wnVDOC5EEeqL2uWwRuzyBQ" Value="#"/>
                <MarkovData xmi:id="_wnVDOS5EEeqL2uWwRuzyBQ">
                  <Modification xmi:id="_wnVDOi5EEeqL2uWwStzyBQ" Tracker="vagb4" Value="vagb4+1"/>
                </MarkovData>
                <Payoff xmi:id="_wnVDOy5EEeqL2uWwStzyBQ" Set="1" Value="cCSb1+cCSb2+cVGb3+cVGb4"/>
                <Payoff xmi:id="_wnVDPC5EEeqL2uWwStzyBQ" Set="2" Value="4"/>
                <Payoff xmi:id="_wnVDPS5EEeqL2uWwStzyBQ" Set="3" Value="2"/>
                <Payoff xmi:id="_wnVDPi5EEeqL2uWwStzyBQ" Set="4" Value="2"/>
                <Payoff xmi:id="_wnVDPy5EEeqL2uWwTszyBQ" Set="9" Value="1"/>
              </Node>
              <Node xmi:id="_wnVDQC5EEeqL2uWwTszyBQ" NameID="Node29" Label="3b" NodeType="TerminalNode">
                <Prob xmi:id="_wnVDQS5EEeqL2uWwTszyBQ" Value="1-c_4"/>
                <Payoff xmi:id="_wnVDQi5EEeqL2uWwTszyBQ" Set="1" Value="cCSb1+cCSb2+cVGb3"/>
                <Payoff xmi:id="_wnVDQy5EEeqL2uWwTszyBQ" Set="2" Value="3"/>
                <Payoff xmi:id="_wnVDRC5EEeqL2uWwUrzyBQ" Set="3" Value="2"/>
                <Payoff xmi:id="_wnVDRS5EEeqL2uWwUrzyBQ" Set="4" Value="1"/>
                <Payoff xmi:id="_wnVDRi5EEeqL2uWwUrzyBQ" Set="8" Value="1"/>
              </Node>
            </Node>
            <Node xmi:id="_wnVDRy5EEeqL2uWwUrzyBQ" NameID="Node11" Label="2b" NodeType="TerminalNode">
              <Prob xmi:id="_wnVDSC5EEeqL2uWwUrzyBQ" Value="1-c_3"/>
              <Payoff xmi:id="_wnVDSS5EEeqL2uWwVqzyBQ" Set="1" Value="cCSb1+cCSb2"/>
              <Payoff xmi:id="_wnVDSi5EEeqL2uWwVqzyBQ" Set="2" Value="2"/>
              <Payoff xmi:id="_wnVDSy5EEeqL2uWwVqzyBQ" Set="3" Value="2"/>
              <Payoff xmi:id="_wnVDTC5EEeqL2uWwVqzyBQ" Set="4" Value="0"/>
              <Payoff xmi:id="_wnVDTS5EEeqL2uWwVqzyBQ" Set="7" Value="1"/>
            </Node>
          </Node>
          <Node xmi:id="_wnVDTi5EEeqL2uWwWpzyBQ" NameID="Node5" Label="b2VG" NodeType="ChanceNode">
            <Prob xmi:id="_wnVDTy5EEeqL2uWwWpzyBQ" Value="#"/>
            <MarkovData xmi:id="_wnVDUC5EEeqL2uWwWpzyBQ">
              <Modification xmi:id="_wnVDUS5EEeqL2uWwWpzyBQ" Tracker="vagb2" Value="vagb2+1"/>
            </MarkovData>
            <Node xmi:id="_wnVDUi5EEeqL2uWwWpzyBQ" NameID="Node16" Label="b3CS" NodeType="ChanceNode">
              <Prob xmi:id="_wnVDUy5EEeqL2uWwXozyBQ" Value="c_3*(1-b_vbac)*adjCS3"/>
              <MarkovData xmi:id="_wnVDVC5EEeqL2uWwXozyBQ">
                <Modification xmi:id="_wnVDVS5EEeqL2uWwXozyBQ" Tracker="csb3" Value="csb3+1"/>
              </MarkovData>
              <Node xmi:id="_wnVDVi5EEeqL2uWwXozyBQ" NameID="Node31" Label="b4CS" NodeType="TerminalNode">
                <Prob xmi:id="_wnVDVy5EEeqL2uWwXozyBQ" Value="c_4*(1-b_vbac)*adjCS4"/>
                <MarkovData xmi:id="_wnVDWC5EEeqL2uWwYnzyBQ">
                  <Modification xmi:id="_wnVDWS5EEeqL2uWwYnzyBQ" Tracker="csb4" Value="csb4+1"/>
                </MarkovData>
                <Payoff xmi:id="_wnVDWi5EEeqL2uWwYnzyBQ" Set="1" Value="cCSb1+cVGb2+cCSb3+cCSb4"/>
                <Payoff xmi:id="_wnVDWy5EEeqL2uWwYnzyBQ" Set="2" Value="4"/>
                <Payoff xmi:id="_wnVDXC5EEeqL2uWwYnzyBQ" Set="3" Value="3"/>
                <Payoff xmi:id="_wnVDXS5EEeqL2uWwZmzyBQ" Set="4" Value="1"/>
                <Payoff xmi:id="_wnVDXi5EEeqL2uWwZmzyBQ" Set="9" Value="1"/>
              </Node>
              <Node xmi:id="_wnVDXy5EEeqL2uWwZmzyBQ" NameID="Node30" Label="b4VG" NodeType="TerminalNode">
                <Prob xmi:id="_wnVDYC5EEeqL2uWwZmzyBQ" Value="#"/>
                <MarkovData xmi:id="_wnVDYS5EEeqL2uWwZmzyBQ">
                  <Modification xmi:id="_wnVDYi5EEeqL2uWwalzyBQ" Tracker="vagb4" Value="vagb4+1"/>
                </MarkovData>
                <Payoff xmi:id="_wnVDYy5EEeqL2uWwalzyBQ" Set="1" Value="cCSb1+cVGb2+cCSb3+cVGb4"/>
                <Payoff xmi:id="_wnVDZC5EEeqL2uWwalzyBQ" Set="2" Value="4"/>
                <Payoff xmi:id="_wnVDZS5EEeqL2uWwalzyBQ" Set="3" Value="2"/>
                <Payoff xmi:id="_wnVDZi5EEeqL2uWwalzyBQ" Set="4" Value="2"/>
                <Payoff xmi:id="_wnVDZy5EEeqL2uWwbkzyBQ" Set="9" Value="1"/>
              </Node>
              <Node xmi:id="_wnVDaC5EEeqL2uWwbkzyBQ" NameID="Node32" Label="3b" NodeType="TerminalNode">
                <Prob xmi:id="_wnVDaS5EEeqL2uWwbkzyBQ" Value="1-c_4"/>
                <Payoff xmi:id="_wnVDai5EEeqL2uWwbkzyBQ" Set="1" Value="cCSb1+cVGb2+cCSb3"/>
                <Payoff xmi:id="_wnVDay5EEeqL2uWwbkzyBQ" Set="2" Value="3"/>
                <Payoff xmi:id="_wnVDbC5EEeqL2uWwcjzyBQ" Set="3" Value="2"/>
                <Payoff xmi:id="_wnVDbS5EEeqL2uWwcjzyBQ" Set="4" Value="1"/>
                <Payoff xmi:id="_wnVDbi5EEeqL2uWwcjzyBQ" Set="8" Value="1"/>
              </Node>
            </Node>
            <Node xmi:id="_wnVDby5EEeqL2uWwcjzyBQ" NameID="Node15" Label="b3VG" NodeType="ChanceNode">
              <Prob xmi:id="_wnVDcC5EEeqL2uWwcjzyBQ" Value="#"/>
              <MarkovData xmi:id="_wnVDcS5EEeqL2uWwdizyBQ">
                <Modification xmi:id="_wnVDci5EEeqL2uWwdizyBQ" Tracker="vagb3" Value="vagb3+1"/>
              </MarkovData>
              <Node xmi:id="_wnVDcy5EEeqL2uWwdizyBQ" NameID="Node34" Label="b4CS" NodeType="TerminalNode">
                <Prob xmi:id="_wnVDdC5EEeqL2uWwdizyBQ" Value="c_4*(1-b_vbac)*adjCS4"/>
                <MarkovData xmi:id="_wnVDdS5EEeqL2uWwdizyBQ">
                  <Modification xmi:id="_wnVDdi5EEeqL2uWwehzyBQ" Tracker="csb4" Value="csb4+1"/>
                </MarkovData>
                <Payoff xmi:id="_wnVDdy5EEeqL2uWwehzyBQ" Set="1" Value="cCSb1+cVGb2+cVGb3+cCSb4"/>
                <Payoff xmi:id="_wnVDeC5EEeqL2uWwehzyBQ" Set="2" Value="4"/>
                <Payoff xmi:id="_wnVDeS5EEeqL2uWwehzyBQ" Set="3" Value="2"/>
                <Payoff xmi:id="_wnVDei5EEeqL2uWwehzyBQ" Set="4" Value="2"/>
                <Payoff xmi:id="_wnVDey5EEeqL2uWwfgzyBQ" Set="9" Value="1"/>
              </Node>
              <Node xmi:id="_wnVDfC5EEeqL2uWwfgzyBQ" NameID="Node33" Label="b4VG" NodeType="TerminalNode">
                <Prob xmi:id="_wnVDfS5EEeqL2uWwfgzyBQ" Value="#"/>
                <MarkovData xmi:id="_wnVDfi5EEeqL2uWwfgzyBQ">
                  <Modification xmi:id="_wnVDfy5EEeqL2uWwfgzyBQ" Tracker="vagb4" Value="vagb4+1"/>
                </MarkovData>
                <Payoff xmi:id="_wnVDgC5EEeqL2uWwgfzyBQ" Set="1" Value="cCSb1+cVGb2+cVGb3+cVGb4"/>
                <Payoff xmi:id="_wnVDgS5EEeqL2uWwgfzyBQ" Set="2" Value="4"/>
                <Payoff xmi:id="_wnVDgi5EEeqL2uWwgfzyBQ" Set="3" Value="1"/>
                <Payoff xmi:id="_wnVDgy5EEeqL2uWwgfzyBQ" Set="4" Value="3"/>
                <Payoff xmi:id="_wnVDhC5EEeqL2uWwgfzyBQ" Set="9" Value="1"/>
              </Node>
              <Node xmi:id="_wnVDhS5EEeqL2uWwhezyBQ" NameID="Node35" Label="3b" NodeType="TerminalNode">
                <Prob xmi:id="_wnVDhi5EEeqL2uWwhezyBQ" Value="1-c_4"/>
                <Payoff xmi:id="_wnVDhy5EEeqL2uWwhezyBQ" Set="1" Value="cCSb1+cVGb2+cVGb3"/>
                <Payoff xmi:id="_wnVDiC5EEeqL2uWwhezyBQ" Set="2" Value="3"/>
                <Payoff xmi:id="_wnVDiS5EEeqL2uWwhezyBQ" Set="3" Value="1"/>
                <Payoff xmi:id="_wnVDii5EEeqL2uWwidzyBQ" Set="4" Value="2"/>
                <Payoff xmi:id="_wnVDiy5EEeqL2uWwidzyBQ" Set="8" Value="1"/>
              </Node>
            </Node>
            <Node xmi:id="_wnVDjC5EEeqL2uWwidzyBQ" NameID="Node17" Label="2b" NodeType="TerminalNode">
              <Prob xmi:id="_wnVDjS5EEeqL2uWwidzyBQ" Value="1-c_3"/>
              <Payoff xmi:id="_wnVDji5EEeqL2uWwidzyBQ" Set="1" Value="cCSb1+cVGb2"/>
              <Payoff xmi:id="_wnVDjy5EEeqL2uWwjczyBQ" Set="2" Value="2"/>
              <Payoff xmi:id="_wnVDkC5EEeqL2uWwjczyBQ" Set="3" Value="1"/>
              <Payoff xmi:id="_wnVDkS5EEeqL2uWwjczyBQ" Set="4" Value="1"/>
              <Payoff xmi:id="_wnVDki5EEeqL2uWwjczyBQ" Set="7" Value="1"/>
            </Node>
          </Node>
          <Node xmi:id="_wnVDky5EEeqL2uWwjczyBQ" NameID="Node7" Label="1b" NodeType="TerminalNode">
            <Prob xmi:id="_wnVDlC5EEeqL2uWwkbzyBQ" Value="1-c_2"/>
            <Payoff xmi:id="_wnVDlS5EEeqL2uWwkbzyBQ" Set="1" Value="cCSb1"/>
            <Payoff xmi:id="_wnVDli5EEeqL2uWwkbzyBQ" Set="2" Value="1"/>
            <Payoff xmi:id="_wnVDly5EEeqL2uWwkbzyBQ" Set="3" Value="1"/>
            <Payoff xmi:id="_wnVDmC5EEeqL2uWwkbzyBQ" Set="4" Value="0"/>
            <Payoff xmi:id="_wnVDmS5EEeqL2uWwlazyBQ" Set="6" Value="1"/>
          </Node>
        </Node>
        <Node xmi:id="_wnVDmi5EEeqL2uWwlazyBQ" NameID="Node2" Label="b1VG" NodeType="ChanceNode">
          <Prob xmi:id="_wnVDmy5EEeqL2uWwlazyBQ" Value="#"/>
          <MarkovData xmi:id="_wnVDnC5EEeqL2uWwlazyBQ">
            <Modification xmi:id="_wnVDnS5EEeqL2uWwlazyBQ" Tracker="vagb1" Value="vagb1+1"/>
          </MarkovData>
          <Node xmi:id="_wnVDni5EEeqL2uWwmZzyBQ" NameID="Node13" Label="b2CS" NodeType="ChanceNode">
            <Prob xmi:id="_wnVDny5EEeqL2uWwmZzyBQ" Value="c_2*b_cbav*adjCS2"/>
            <MarkovData xmi:id="_wnVDoC5EEeqL2uWwmZzyBQ">
              <Modification xmi:id="_wnVDoS5EEeqL2uWwmZzyBQ" Tracker="csb2" Value="csb2+1"/>
            </MarkovData>
            <Node xmi:id="_wnVDoi5EEeqL2uWwmZzyBQ" NameID="Node19" Label="b3CS" NodeType="ChanceNode">
              <Prob xmi:id="_wnVDoy5EEeqL2uWwnYzyBQ" Value="c_3*(1-b_vbac)*adjCS3"/>
              <MarkovData xmi:id="_wnVDpC5EEeqL2uWwnYzyBQ">
                <Modification xmi:id="_wnVDpS5EEeqL2uWwnYzyBQ" Tracker="csb3" Value="csb3+1"/>
              </MarkovData>
              <Node xmi:id="_wnVDpi5EEeqL2uWwnYzyBQ" NameID="Node37" Label="b4CS" NodeType="TerminalNode">
                <Prob xmi:id="_wnVDpy5EEeqL2uWwnYzyBQ" Value="c_4*(1-b_vbac)*adjCS4"/>
                <MarkovData xmi:id="_wnVDqC5EEeqL2uWwoXzyBQ">
                  <Modification xmi:id="_wnVDqS5EEeqL2uWwoXzyBQ" Tracker="csb4" Value="csb4+1"/>
                </MarkovData>
                <Payoff xmi:id="_wnVDqi5EEeqL2uWwoXzyBQ" Set="1" Value="cVGb1+cCSb2+cCSb3+cCSb4"/>
                <Payoff xmi:id="_wnVDqy5EEeqL2uWwoXzyBQ" Set="2" Value="4"/>
                <Payoff xmi:id="_wnVDrC5EEeqL2uWwoXzyBQ" Set="3" Value="3"/>
                <Payoff xmi:id="_wnVDrS5EEeqL2uWwpWzyBQ" Set="4" Value="1"/>
                <Payoff xmi:id="_wnVDri5EEeqL2uWwpWzyBQ" Set="9" Value="1"/>
              </Node>
              <Node xmi:id="_wnVDry5EEeqL2uWwpWzyBQ" NameID="Node36" Label="b4VG" NodeType="TerminalNode">
                <Prob xmi:id="_wnVDsC5EEeqL2uWwpWzyBQ" Value="#"/>
                <MarkovData xmi:id="_wnVDsS5EEeqL2uWwpWzyBQ">
                  <Modification xmi:id="_wnVDsi5EEeqL2uWwqVzyBQ" Tracker="vagb4" Value="vagb4+1"/>
                </MarkovData>
                <Payoff xmi:id="_wnVDsy5EEeqL2uWwqVzyBQ" Set="1" Value="cVGb1+cCSb2+cCSb3+cVGb4"/>
                <Payoff xmi:id="_wnVDtC5EEeqL2uWwqVzyBQ" Set="2" Value="4"/>
                <Payoff xmi:id="_wnVDtS5EEeqL2uWwqVzyBQ" Set="3" Value="2"/>
                <Payoff xmi:id="_wnVDti5EEeqL2uWwqVzyBQ" Set="4" Value="2"/>
                <Payoff xmi:id="_wnVDty5EEeqL2uWwrUzyBQ" Set="9" Value="1"/>
              </Node>
              <Node xmi:id="_wnVDuC5EEeqL2uWwrUzyBQ" NameID="Node38" Label="3b" NodeType="TerminalNode">
                <Prob xmi:id="_wnVDuS5EEeqL2uWwrUzyBQ" Value="1-c_4"/>
                <Payoff xmi:id="_wnVDui5EEeqL2uWwrUzyBQ" Set="1" Value="cVGb1+cCSb2+cCSb3"/>
                <Payoff xmi:id="_wnVDuy5EEeqL2uWwrUzyBQ" Set="2" Value="3"/>
                <Payoff xmi:id="_wnVDvC5EEeqL2uWwsTzyBQ" Set="3" Value="2"/>
                <Payoff xmi:id="_wnVDvS5EEeqL2uWwsTzyBQ" Set="4" Value="1"/>
                <Payoff xmi:id="_wnVDvi5EEeqL2uWwsTzyBQ" Set="8" Value="1"/>
              </Node>
            </Node>
            <Node xmi:id="_wnVDvy5EEeqL2uWwsTzyBQ" NameID="Node18" Label="b3VG" NodeType="ChanceNode">
              <Prob xmi:id="_wnVDwC5EEeqL2uWwsTzyBQ" Value="#"/>
              <MarkovData xmi:id="_wnVDwS5EEeqL2uWwtSzyBQ">
                <Modification xmi:id="_wnVp8C5EEeqL2uWwtSzyBQ" Tracker="vagb3" Value="vagb3+1"/>
              </MarkovData>
              <Node xmi:id="_wnVp8S5EEeqL2uWwtSzyBQ" NameID="Node40" Label="b4CS" NodeType="TerminalNode">
                <Prob xmi:id="_wnVp8i5EEeqL2uWwtSzyBQ" Value="c_4*(1-b_vbac)*adjCS4"/>
                <MarkovData xmi:id="_wnVp8y5EEeqL2uWwtSzyBQ">
                  <Modification xmi:id="_wnVp9C5EEeqL2uWwuRzyBQ" Tracker="csb4" Value="csb4+1"/>
                </MarkovData>
                <Payoff xmi:id="_wnVp9S5EEeqL2uWwuRzyBQ" Set="1" Value="cVGb1+cCSb2+cVGb3+cCSb4"/>
                <Payoff xmi:id="_wnVp9i5EEeqL2uWwuRzyBQ" Set="2" Value="4"/>
                <Payoff xmi:id="_wnVp9y5EEeqL2uWwuRzyBQ" Set="3" Value="2"/>
                <Payoff xmi:id="_wnVp-C5EEeqL2uWwuRzyBQ" Set="4" Value="2"/>
                <Payoff xmi:id="_wnVp-S5EEeqL2uWwvQzyBQ" Set="9" Value="1"/>
              </Node>
              <Node xmi:id="_wnVp-i5EEeqL2uWwvQzyBQ" NameID="Node39" Label="b4VG" NodeType="TerminalNode">
                <Prob xmi:id="_wnVp-y5EEeqL2uWwvQzyBQ" Value="#"/>
                <MarkovData xmi:id="_wnVp_C5EEeqL2uWwvQzyBQ">
                  <Modification xmi:id="_wnVp_S5EEeqL2uWwvQzyBQ" Tracker="vagb4" Value="vagb4+1"/>
                </MarkovData>
                <Payoff xmi:id="_wnVp_i5EEeqL2uWwwPzyBQ" Set="1" Value="cVGb1+cCSb2+cVGb3+cVGb4"/>
                <Payoff xmi:id="_wnVp_y5EEeqL2uWwwPzyBQ" Set="2" Value="4"/>
                <Payoff xmi:id="_wnVqAC5EEeqL2uWwwPzyBQ" Set="3" Value="1"/>
                <Payoff xmi:id="_wnVqAS5EEeqL2uWwwPzyBQ" Set="4" Value="3"/>
                <Payoff xmi:id="_wnVqAi5EEeqL2uWwwPzyBQ" Set="9" Value="1"/>
              </Node>
              <Node xmi:id="_wnVqAy5EEeqL2uWwxOzyBQ" NameID="Node41" Label="3b" NodeType="TerminalNode">
                <Prob xmi:id="_wnVqBC5EEeqL2uWwxOzyBQ" Value="1-c_4"/>
                <Payoff xmi:id="_wnVqBS5EEeqL2uWwxOzyBQ" Set="1" Value="cVGb1+cCSb2+cVGb3"/>
                <Payoff xmi:id="_wnVqBi5EEeqL2uWwxOzyBQ" Set="2" Value="3"/>
                <Payoff xmi:id="_wnVqBy5EEeqL2uWwxOzyBQ" Set="3" Value="1"/>
                <Payoff xmi:id="_wnVqCC5EEeqL2uWwyNzyBQ" Set="4" Value="2"/>
                <Payoff xmi:id="_wnVqCS5EEeqL2uWwyNzyBQ" Set="8" Value="1"/>
              </Node>
            </Node>
            <Node xmi:id="_wnVqCi5EEeqL2uWwyNzyBQ" NameID="Node20" Label="2b" NodeType="TerminalNode">
              <Prob xmi:id="_wnVqCy5EEeqL2uWwyNzyBQ" Value="1-c_3"/>
              <Payoff xmi:id="_wnVqDC5EEeqL2uWwyNzyBQ" Set="1" Value="cVGb1+cCSb2"/>
              <Payoff xmi:id="_wnVqDS5EEeqL2uWwzMzyBQ" Set="2" Value="2"/>
              <Payoff xmi:id="_wnVqDi5EEeqL2uWwzMzyBQ" Set="3" Value="1"/>
              <Payoff xmi:id="_wnVqDy5EEeqL2uWwzMzyBQ" Set="4" Value="1"/>
              <Payoff xmi:id="_wnVqEC5EEeqL2uWwzMzyBQ" Set="7" Value="1"/>
            </Node>
          </Node>
          <Node xmi:id="_wnVqES5EEeqL2uWwzMzyBQ" NameID="Node12" Label="b2VG" NodeType="ChanceNode">
            <Prob xmi:id="_wnVqEi5EEeqL2uWw0LzyBQ" Value="#"/>
            <MarkovData xmi:id="_wnVqEy5EEeqL2uWw0LzyBQ">
              <Modification xmi:id="_wnVqFC5EEeqL2uWw0LzyBQ" Tracker="vagb2" Value="vagb2+1"/>
            </MarkovData>
            <Node xmi:id="_wnVqFS5EEeqL2uWw0LzyBQ" NameID="Node22" Label="b3CS" NodeType="ChanceNode">
              <Prob xmi:id="_wnVqFi5EEeqL2uWw0LzyBQ" Value="c_3*b_cbav*adjCS3"/>
              <MarkovData xmi:id="_wnVqFy5EEeqL2uWw1KzyBQ">
                <Modification xmi:id="_wnVqGC5EEeqL2uWw1KzyBQ" Tracker="csb3" Value="csb3+1"/>
              </MarkovData>
              <Node xmi:id="_wnVqGS5EEeqL2uWw1KzyBQ" NameID="Node43" Label="b4CS" NodeType="TerminalNode">
                <Prob xmi:id="_wnVqGi5EEeqL2uWw1KzyBQ" Value="c_4*(1-b_vbac)*adjCS4"/>
                <MarkovData xmi:id="_wnVqGy5EEeqL2uWw1KzyBQ">
                  <Modification xmi:id="_wnVqHC5EEeqL2uWw2JzyBQ" Tracker="csb4" Value="csb4+1"/>
                </MarkovData>
                <Payoff xmi:id="_wnVqHS5EEeqL2uWw2JzyBQ" Set="1" Value="cVGb1+cVGb2+cCSb3+cCSb4"/>
                <Payoff xmi:id="_wnVqHi5EEeqL2uWw2JzyBQ" Set="2" Value="4"/>
                <Payoff xmi:id="_wnVqHy5EEeqL2uWw2JzyBQ" Set="3" Value="2"/>
                <Payoff xmi:id="_wnVqIC5EEeqL2uWw2JzyBQ" Set="4" Value="2"/>
                <Payoff xmi:id="_wnVqIS5EEeqL2uWw3IzyBQ" Set="9" Value="1"/>
              </Node>
              <Node xmi:id="_wnVqIi5EEeqL2uWw3IzyBQ" NameID="Node42" Label="b4VG" NodeType="TerminalNode">
                <Prob xmi:id="_wnVqIy5EEeqL2uWw3IzyBQ" Value="#"/>
                <MarkovData xmi:id="_wnVqJC5EEeqL2uWw3IzyBQ">
                  <Modification xmi:id="_wnVqJS5EEeqL2uWw3IzyBQ" Tracker="vagb4" Value="vagb4+1"/>
                </MarkovData>
                <Payoff xmi:id="_wnVqJi5EEeqL2uWw4HzyBQ" Set="1" Value="cVGb1+cVGb2+cCSb3+cVGb4"/>
                <Payoff xmi:id="_wnVqJy5EEeqL2uWw4HzyBQ" Set="2" Value="4"/>
                <Payoff xmi:id="_wnVqKC5EEeqL2uWw4HzyBQ" Set="3" Value="1"/>
                <Payoff xmi:id="_wnVqKS5EEeqL2uWw4HzyBQ" Set="4" Value="3"/>
                <Payoff xmi:id="_wnVqKi5EEeqL2uWw4HzyBQ" Set="9" Value="1"/>
              </Node>
              <Node xmi:id="_wnVqKy5EEeqL2uWw5GzyBQ" NameID="Node44" Label="3b" NodeType="TerminalNode">
                <Prob xmi:id="_wnVqLC5EEeqL2uWw5GzyBQ" Value="1-c_4"/>
                <Payoff xmi:id="_wnVqLS5EEeqL2uWw5GzyBQ" Set="1" Value="cVGb1+cVGb2+cCSb3"/>
                <Payoff xmi:id="_wnVqLi5EEeqL2uWw5GzyBQ" Set="2" Value="3"/>
                <Payoff xmi:id="_wnVqLy5EEeqL2uWw5GzyBQ" Set="3" Value="1"/>
                <Payoff xmi:id="_wnVqMC5EEeqL2uWw6FzyBQ" Set="4" Value="2"/>
                <Payoff xmi:id="_wnVqMS5EEeqL2uWw6FzyBQ" Set="8" Value="1"/>
              </Node>
            </Node>
            <Node xmi:id="_wnVqMi5EEeqL2uWw6FzyBQ" NameID="Node21" Label="b3VG" NodeType="ChanceNode">
              <Prob xmi:id="_wnVqMy5EEeqL2uWw6FzyBQ" Value="#"/>
              <MarkovData xmi:id="_wnVqNC5EEeqL2uWw6FzyBQ">
                <Modification xmi:id="_wnVqNS5EEeqL2uWw7EzyBQ" Tracker="vagb3" Value="vagb3+1"/>
              </MarkovData>
              <Node xmi:id="_wnVqNi5EEeqL2uWw7EzyBQ" NameID="Node46" Label="b4CS" NodeType="TerminalNode">
                <Prob xmi:id="_wnVqNy5EEeqL2uWw7EzyBQ" Value="c_4*b_cbav*adjCS4"/>
                <MarkovData xmi:id="_wnVqOC5EEeqL2uWw7EzyBQ">
                  <Modification xmi:id="_wnVqOS5EEeqL2uWw7EzyBQ" Tracker="csb4" Value="csb4+1"/>
                </MarkovData>
                <Payoff xmi:id="_wnVqOi5EEeqL2uWw8DzyBQ" Set="1" Value="cVGb1+cVGb2+cVGb3+cCSb4"/>
                <Payoff xmi:id="_wnVqOy5EEeqL2uWw8DzyBQ" Set="2" Value="4"/>
                <Payoff xmi:id="_wnVqPC5EEeqL2uWw8DzyBQ" Set="3" Value="1"/>
                <Payoff xmi:id="_wnVqPS5EEeqL2uWw8DzyBQ" Set="4" Value="3"/>
                <Payoff xmi:id="_wnVqPi5EEeqL2uWw8DzyBQ" Set="9" Value="1"/>
              </Node>
              <Node xmi:id="_wnVqPy5EEeqL2uWw9CzyBQ" NameID="Node45" Label="b4VG" NodeType="TerminalNode">
                <Prob xmi:id="_wnVqQC5EEeqL2uWw9CzyBQ" Value="#"/>
                <MarkovData xmi:id="_wnVqQS5EEeqL2uWw9CzyBQ">
                  <Modification xmi:id="_wnVqQi5EEeqL2uWw9CzyBQ" Tracker="vagb4" Value="vagb4+1"/>
                </MarkovData>
                <Payoff xmi:id="_wnVqQy5EEeqL2uWw9CzyBQ" Set="1" Value="cVGb1+cVGb2+cVGb3+cVGb4"/>
                <Payoff xmi:id="_wnVqRC5EEeqL2uWw-BzyBQ" Set="2" Value="4"/>
                <Payoff xmi:id="_wnVqRS5EEeqL2uWw-BzyBQ" Set="3" Value="0"/>
                <Payoff xmi:id="_wnVqRi5EEeqL2uWw-BzyBQ" Set="4" Value="4"/>
                <Payoff xmi:id="_wnVqRy5EEeqL2uWw-BzyBQ" Set="9" Value="1"/>
              </Node>
              <Node xmi:id="_wnVqSC5EEeqL2uWw-BzyBQ" NameID="Node47" Label="3b" NodeType="TerminalNode">
                <Prob xmi:id="_wnVqSS5EEeqL2uWw_AzyBQ" Value="1-c_4"/>
                <Payoff xmi:id="_wnVqSi5EEeqL2uWw_AzyBQ" Set="1" Value="cVGb1+cVGb2+cVGb3"/>
                <Payoff xmi:id="_wnVqSy5EEeqL2uWw_AzyBQ" Set="2" Value="3"/>
                <Payoff xmi:id="_wnVqTC5EEeqL2uWw_AzyBQ" Set="3" Value="0"/>
                <Payoff xmi:id="_wnVqTS5EEeqL2uWw_AzyBQ" Set="4" Value="3"/>
                <Payoff xmi:id="_wnVqTi5EEeqL2uWwA_zyBQ" Set="8" Value="1"/>
              </Node>
            </Node>
            <Node xmi:id="_wnVqTy5EEeqL2uWwA_zyBQ" NameID="Node23" Label="2b" NodeType="TerminalNode" Node="">
              <Prob xmi:id="_wnVqUC5EEeqL2uWwA_zyBQ" Value="1-c_3"/>
              <Payoff xmi:id="_wnVqUS5EEeqL2uWwA_zyBQ" Set="1" Value="cVGb1+cVGb2"/>
              <Payoff xmi:id="_wnVqUi5EEeqL2uWwA_zyBQ" Set="2" Value="2"/>
              <Payoff xmi:id="_wnVqUy5EEeqL2uWwB-zyBQ" Set="3" Value="0"/>
              <Payoff xmi:id="_wnVqVC5EEeqL2uWwB-zyBQ" Set="4" Value="2"/>
              <Payoff xmi:id="_wnVqVS5EEeqL2uWwB-zyBQ" Set="7" Value="1"/>
            </Node>
          </Node>
          <Node xmi:id="_wnVqVi5EEeqL2uWwB-zyBQ" NameID="Node14" Label="1b" NodeType="TerminalNode">
            <Prob xmi:id="_wnVqVy5EEeqL2uWwB-zyBQ" Value="1-c_2"/>
            <Payoff xmi:id="_wnVqWC5EEeqL2uWwC9zyBQ" Set="1" Value="cVGb1"/>
            <Payoff xmi:id="_wnVqWS5EEeqL2uWwC9zyBQ" Set="2" Value="1"/>
            <Payoff xmi:id="_wnVqWi5EEeqL2uWwC9zyBQ" Set="3" Value="0"/>
            <Payoff xmi:id="_wnVqWy5EEeqL2uWwC9zyBQ" Set="4" Value="1"/>
            <Payoff xmi:id="_wnVqXC5EEeqL2uWwC9zyBQ" Set="6" Value="1"/>
          </Node>
        </Node>
        <Node xmi:id="_wnVqXS5EEeqL2uWwD8zyBQ" NameID="Node4" Label="0b" NodeType="TerminalNode">
          <Prob xmi:id="_wnVqXi5EEeqL2uWwD8zyBQ" Value="1-c_1"/>
          <Payoff xmi:id="_wnVqXy5EEeqL2uWwD8zyBQ" Set="1" Value="0"/>
          <Payoff xmi:id="_wnVqYC5EEeqL2uWwD8zyBQ" Set="2" Value="0"/>
          <Payoff xmi:id="_wnVqYS5EEeqL2uWwD8zyBQ" Set="3" Value="0"/>
          <Payoff xmi:id="_wnVqYi5EEeqL2uWwE7zyBQ" Set="4" Value="0"/>
          <Payoff xmi:id="_wnVqYy5EEeqL2uWwE7zyBQ" Set="5" Value="1"/>
        </Node>
      </Node>
    </Node>
    <Distribution xmi:id="_wnVqbi5EEeqL2uWwG5zyBQ" NameID="d_matAgeB1" Label="" Comment="&#xD;&#xA;" Index="1">
      <Parameter xmi:id="_wnVqby5EEeqL2uWwG5zyBQ" Name="subtype" Value="1"/>
      <Parameter xmi:id="_wnVqcC5EEeqL2uWwG5zyBQ" Name="mean" Value="28.8"/>
      <Parameter xmi:id="_wnVqcS5EEeqL2uWwH4zyBQ" Name="stddev" Value="5.91"/>
    </Distribution>
    <Distribution xmi:id="_wnVqci5EEeqL2uWwH4zyBQ" NameID="d_matAgeB2" Label="" Comment="" Index="2">
      <Parameter xmi:id="_wnVqcy5EEeqL2uWwH4zyBQ" Name="subtype" Value="1"/>
      <Parameter xmi:id="_wnVqdC5EEeqL2uWwH4zyBQ" Name="mean" Value="31.0"/>
      <Parameter xmi:id="_wnVqdS5EEeqL2uWwH4zyBQ" Name="stddev" Value="5.46"/>
    </Distribution>
    <Distribution xmi:id="_wnVqdi5EEeqL2uWwI3zyBQ" NameID="d_matAgeB3" Label="" Comment="" Index="3">
      <Parameter xmi:id="_wnVqdy5EEeqL2uWwI3zyBQ" Name="subtype" Value="1"/>
      <Parameter xmi:id="_wnVqeC5EEeqL2uWwI3zyBQ" Name="mean" Value="32.0"/>
      <Parameter xmi:id="_wnVqeS5EEeqL2uWwI3zyBQ" Name="stddev" Value="5.19"/>
    </Distribution>
    <Distribution xmi:id="_wnVqei5EEeqL2uWwI3zyBQ" NameID="d_matAgeB4" Label="" Comment="&#x9;&#x9;&#x9;&#xD;&#xA;&#x9;&#x9;&#x9;" Index="4">
      <Parameter xmi:id="_wnVqey5EEeqL2uWwJ2zyBQ" Name="subtype" Value="1"/>
      <Parameter xmi:id="_wnVqfC5EEeqL2uWwJ2zyBQ" Name="mean" Value="33.0"/>
      <Parameter xmi:id="_wnVqfS5EEeqL2uWwJ2zyBQ" Name="stddev" Value="5.01"/>
    </Distribution>
    <Distribution xmi:id="_wnVqfi5EEeqL2uWwJ2zyBQ" NameID="d_cCS" Label="" Comment="" Index="5" Type="Gamma">
      <Parameter xmi:id="_wnVqfy5EEeqL2uWwJ2zyBQ" Name="subtype" Value="1"/>
      <Parameter xmi:id="_wnVqgC5EEeqL2uWwK1zyBQ" Name="alpha" Value="((3199.900702)^2)/((326.5204798)^2)"/>
      <Parameter xmi:id="_wnVqgS5EEeqL2uWwK1zyBQ" Name="lambda" Value="(3199.900702)/((326.5204798)^2)"/>
    </Distribution>
    <Distribution xmi:id="_wnVqgi5EEeqL2uWwK1zyBQ" NameID="d_cVG" Label="" Comment="" Index="6" Type="Gamma">
      <Parameter xmi:id="_wnVqgy5EEeqL2uWwK1zyBQ" Name="subtype" Value="1"/>
      <Parameter xmi:id="_wnVqhC5EEeqL2uWwK1zyBQ" Name="alpha" Value="((2478.394469)^2)/((252.8973948)^2)"/>
      <Parameter xmi:id="_wnVqhS5EEeqL2uWwL0zyBQ" Name="lambda" Value="(2478.394469)/((252.8973948)^2)"/>
    </Distribution>
    <Distribution xmi:id="_wnVqhi5EEeqL2uWwL0zyBQ" NameID="d_c0" Label="" Comment="n 400890&#xD;&#xA;r 72160" Index="7" Type="Beta">
      <Parameter xmi:id="_wnVqhy5EEeqL2uWwL0zyBQ" Name="subtype" Value="1"/>
      <Parameter xmi:id="_wnVqiC5EEeqL2uWwL0zyBQ" Name="n" Value="4008"/>
      <Parameter xmi:id="_wnVqiS5EEeqL2uWwL0zyBQ" Name="r" Value="721"/>
    </Distribution>
    <Distribution xmi:id="_wnVqii5EEeqL2uWwMzzyBQ" NameID="d_c1" Label="" Comment="328730&#xD;&#xA;72160" Index="8" Type="Beta">
      <Parameter xmi:id="_wnVqiy5EEeqL2uWwMzzyBQ" Name="subtype" Value="1"/>
      <Parameter xmi:id="_wnVqjC5EEeqL2uWwMzzyBQ" Name="n" Value="3287"/>
      <Parameter xmi:id="_wnVqjS5EEeqL2uWwMzzyBQ" Name="r" Value="721"/>
    </Distribution>
    <Distribution xmi:id="_wnVqji5EEeqL2uWwMzzyBQ" NameID="d_c2" Label="" Comment="256570&#xD;&#xA;148330" Index="9" Type="Beta">
      <Parameter xmi:id="_wnVqjy5EEeqL2uWwNyzyBQ" Name="subtype" Value="1"/>
      <Parameter xmi:id="_wnVqkC5EEeqL2uWwNyzyBQ" Name="n" Value="2565"/>
      <Parameter xmi:id="_wnVqkS5EEeqL2uWwNyzyBQ" Name="r" Value="1483"/>
    </Distribution>
    <Distribution xmi:id="_wnVqki5EEeqL2uWwNyzyBQ" NameID="d_c3" Label="" Comment="108240&#xD;&#xA;68151" Index="10" Type="Beta">
      <Parameter xmi:id="_wnVqky5EEeqL2uWwNyzyBQ" Name="subtype" Value="1"/>
      <Parameter xmi:id="_wnVqlC5EEeqL2uWwOxzyBQ" Name="n" Value="1082"/>
      <Parameter xmi:id="_wnVqlS5EEeqL2uWwOxzyBQ" Name="r" Value="681"/>
    </Distribution>
    <Distribution xmi:id="_wnVqli5EEeqL2uWwOxzyBQ" NameID="d_multVal" Label="" Comment="" Index="11">
      <Parameter xmi:id="_wnVqly5EEeqL2uWwOxzyBQ" Name="subtype" Value="1"/>
      <Parameter xmi:id="_wnVqmC5EEeqL2uWwOxzyBQ" Name="mean" Value="22.24"/>
      <Parameter xmi:id="_wnVqmS5EEeqL2uWwPwzyBQ" Name="stddev" Value="0.6024948"/>
    </Distribution>
    <Variable xmi:id="_wnVqmi5EEeqL2uWwPwzyBQ" NameID="cCS" Label="Cost of uncomplicated CS" Comment="3200">
      <SensitivityRange xmi:id="_wnVqmy5EEeqL2uWwPwzyBQ" HighValue="3273.0" Intervals="0"/>
      <SensitivityRange xmi:id="_wnVqnC5EEeqL2uWwPwzyBQ" HighValue="3273.0"/>
    </Variable>
    <Variable xmi:id="_wnVqnS5EEeqL2uWwPwzyBQ" NameID="cVG" Label="Average cost of non-CS birth (weighted average of all)" Comment="2478">
      <SensitivityRange xmi:id="_wnVqni5EEeqL2uWwQvzyBQ" HighValue="2486.47" Intervals="0"/>
      <SensitivityRange xmi:id="_wnVqny5EEeqL2uWwQvzyBQ" HighValue="2486.47"/>
    </Variable>
    <Variable xmi:id="_wnVqoC5EEeqL2uWwQvzyBQ" NameID="b_cbav" Label="Caesarean rate after having had a prior vaginal birth" Comment=""/>
    <Variable xmi:id="_wnVqoS5EEeqL2uWwQvzyBQ" NameID="b_csfb" Label="Caesarean section first birth" Comment=""/>
    <Variable xmi:id="_wnVqoi5EEeqL2uWwQvzyBQ" NameID="b_vbac" Label="Vaginal birth after previous caesarean" Comment=""/>
    <Variable xmi:id="_wnVqoy5EEeqL2uWwRuzyBQ" NameID="c_1" Label="Probability of having at least one child" Comment="0.82"/>
    <Variable xmi:id="_wnVqpC5EEeqL2uWwRuzyBQ" NameID="c_2" Label="Probability of having another child if you had 1" Comment="0.780487805"/>
    <Variable xmi:id="_wnVqpS5EEeqL2uWwRuzyBQ" NameID="c_3" Label="Probability of having another child if you had 2" Comment="0.421875"/>
    <Variable xmi:id="_wnVqpi5EEeqL2uWwRuzyBQ" NameID="c_4" Label="Probability of having another child if you had 3" Comment="0.37037037"/>
    <Variable xmi:id="_wnVqpy5EEeqL2uWwRuzyBQ" NameID="cCSb1" Label="Discounted cost of 1st baby CS" Comment=""/>
    <Variable xmi:id="_wnVqqC5EEeqL2uWwStzyBQ" NameID="discountRate" Label="Discount rate" Comment=""/>
    <Variable xmi:id="_wnVqqS5EEeqL2uWwStzyBQ" NameID="matAgeB1" Label="Average age when having 1st child" Comment="29"/>
    <Variable xmi:id="_wnVqqi5EEeqL2uWwStzyBQ" NameID="matAgeB2" Label="Average age when having 2nd child" Comment=""/>
    <Variable xmi:id="_wnVqqy5EEeqL2uWwStzyBQ" NameID="matAgeB3" Label="Average age when having 3rd child" Comment=""/>
    <Variable xmi:id="_wnVqrC5EEeqL2uWwStzyBQ" NameID="matAgeB4" Label="Average age when having 4th child" Comment=""/>
    <Variable xmi:id="_wnVqrS5EEeqL2uWwTszyBQ" NameID="cCSb2" Label="Discounted cost of 2nd baby CS" Comment=""/>
    <Variable xmi:id="_wnVqri5EEeqL2uWwTszyBQ" NameID="cCSb3" Label="Discounted cost of 3rd baby CS" Comment=""/>
    <Variable xmi:id="_wnVqry5EEeqL2uWwTszyBQ" NameID="cCSb4" Label="Discounted cost of 4th baby CS" Comment=""/>
    <Variable xmi:id="_wnVqsC5EEeqL2uWwTszyBQ" NameID="cVGb1" Label="Discounted cost of 1st baby VAG" Comment=""/>
    <Variable xmi:id="_wnVqsS5EEeqL2uWwTszyBQ" NameID="cVGb2" Label="Discounted cost of 2nd baby VAG" Comment=""/>
    <Variable xmi:id="_wnVqsi5EEeqL2uWwUrzyBQ" NameID="cVGb3" Label="Discounted cost of 3rd baby VAG" Comment=""/>
    <Variable xmi:id="_wnVqsy5EEeqL2uWwUrzyBQ" NameID="cVGb4" Label="Discounted cost of 4th baby VAG" Comment=""/>
    <Variable xmi:id="_wnVqtC5EEeqL2uWwUrzyBQ" NameID="multVBAC" Label="Percentage change in VBAC" Comment="">
      <SensitivityRange xmi:id="_wnVqtS5EEeqL2uWwUrzyBQ" LowValue="1.0" HighValue="1.5" Intervals="0"/>
      <SensitivityRange xmi:id="_wnVqti5EEeqL2uWwUrzyBQ" LowValue="1.0" HighValue="1.5"/>
    </Variable>
    <Variable xmi:id="_wnVqty5EEeqL2uWwVqzyBQ" NameID="multCSFB" Label="Percentage change in CSFB" Comment="">
      <SensitivityRange xmi:id="_wnVquC5EEeqL2uWwVqzyBQ" LowValue="0.5" HighValue="1.0" Intervals="0"/>
      <SensitivityRange xmi:id="_wnVquS5EEeqL2uWwVqzyBQ" LowValue="0.5" HighValue="1.0"/>
    </Variable>
    <Variable xmi:id="_wnVqui5EEeqL2uWwVqzyBQ" NameID="absCSFB" Label="Absolute change in CSFB rate" Comment="">
      <SensitivityRange xmi:id="_wnVquy5EEeqL2uWwVqzyBQ" LowValue="-0.1"/>
    </Variable>
    <Variable xmi:id="_wnVqvC5EEeqL2uWwWpzyBQ" NameID="absVBAC" Label="Absolute change in VBAC rate" Comment="">
      <SensitivityRange xmi:id="_wnVqvS5EEeqL2uWwWpzyBQ" HighValue="0.1"/>
    </Variable>
    <Variable xmi:id="_wnVqvi5EEeqL2uWwWpzyBQ" NameID="valCS" Label="" Comment=""/>
    <Variable xmi:id="_wnVqvy5EEeqL2uWwWpzyBQ" NameID="totalCS" Label="Overall CS rate in 2016" Comment=""/>
    <Variable xmi:id="_wnVqwC5EEeqL2uWwWpzyBQ" NameID="adjCS1" Label="" Comment="" ShowInTree="false"/>
    <Variable xmi:id="_wnVqwS5EEeqL2uWwXozyBQ" NameID="adjCS2" Label="" Comment="" ShowInTree="false"/>
    <Variable xmi:id="_wnVqwi5EEeqL2uWwXozyBQ" NameID="adjCS3" Label="" Comment="" ShowInTree="false"/>
    <Variable xmi:id="_wnVqwy5EEeqL2uWwXozyBQ" NameID="adjCS4" Label="" Comment="" ShowInTree="false"/>
    <Tracker xmi:id="_wnVqxC5EEeqL2uWwXozyBQ" NameID="csb1" Label="" Comment=""/>
    <Tracker xmi:id="_wnVqxS5EEeqL2uWwXozyBQ" NameID="csb2" Label="" Comment=""/>
    <Tracker xmi:id="_wnVqxi5EEeqL2uWwYnzyBQ" NameID="csb3" Label="" Comment=""/>
    <Tracker xmi:id="_wnVqxy5EEeqL2uWwYnzyBQ" NameID="csb4" Label="" Comment=""/>
    <Tracker xmi:id="_wnVqyC5EEeqL2uWwYnzyBQ" NameID="vagb1" Label="" Comment=""/>
    <Tracker xmi:id="_wnVqyS5EEeqL2uWwYnzyBQ" NameID="vagb2" Label="" Comment=""/>
    <Tracker xmi:id="_wnVqyi5EEeqL2uWwYnzyBQ" NameID="vagb3" Label="" Comment=""/>
    <Tracker xmi:id="_wnVqyy5EEeqL2uWwZmzyBQ" NameID="vagb4" Label="" Comment=""/>
    <CategoriesRoot xmi:id="_wnVqzC5EEeqL2uWwZmzyBQ"/>
    <PreferenceSet xmi:id="_wnVqzS5EEeqL2uWwZmzyBQ" NameID="Pref. set 1">
      <Preference xmi:id="_wnVqzi5EEeqL2uWwZmzyBQ" Name="locale" Value="en_IE"/>
      <Preference xmi:id="_wnVqzy5EEeqL2uWwZmzyBQ" Name="calcType" Value="ct_costEff"/>
      <Preference xmi:id="_wnVq0C5EEeqL2uWwalzyBQ" Name="numberOfEnabledPayoffs" Value="9"/>
      <Preference xmi:id="_wnVq0S5EEeqL2uWwalzyBQ" Name="ceCostPayoff" Value="1"/>
      <Preference xmi:id="_wnVq0i5EEeqL2uWwalzyBQ" Name="ceEffPayoff" Value="2"/>
      <Preference xmi:id="_wnVq0y5EEeqL2uWwalzyBQ" Name="invertIncrementalEff" Value="false"/>
      <Preference xmi:id="_wnVq1C5EEeqL2uWwalzyBQ" Name="drawGraphCostY" Value="drawGraphCostY"/>
      <Preference xmi:id="_wnVq1S5EEeqL2uWwbkzyBQ" Name="rollbackShowNetBen" Value="false"/>
      <Preference xmi:id="_wnVq1i5EEeqL2uWwbkzyBQ" Name="useMaximumCost" Value="false"/>
      <Preference xmi:id="_wnVq1y5EEeqL2uWwbkzyBQ" Name="useMinimumEffectiveness" Value="false"/>
      <Preference xmi:id="_wnVq2C5EEeqL2uWwbkzyBQ" Name="minimumEffectiveness" Value="0.01"/>
      <Preference xmi:id="_wnVq2S5EEeqL2uWwbkzyBQ" Name="maximumCost" Value="20000."/>
      <Preference xmi:id="_wnVq2i5EEeqL2uWwcjzyBQ" Name="willingnessToPay" Value="0."/>
      <Preference xmi:id="_wnVq2y5EEeqL2uWwcjzyBQ" Name="average" Value="0."/>
      <Preference xmi:id="_wnVq3C5EEeqL2uWwcjzyBQ" Name="calculateExtraPayoffs" Value="true"/>
      <Preference xmi:id="_wnVq3S5EEeqL2uWwcjzyBQ" Name="useGlobalDiscounting" Value="true"/>
      <Preference xmi:id="_wnVq3i5EEeqL2uWwcjzyBQ" Name="globalDiscountingMarkovCycleLength" Value=""/>
      <Preference xmi:id="_wnVq3y5EEeqL2uWwdizyBQ" Name="globalDiscountingDESTimeUnit" Value=""/>
      <Preference xmi:id="_wnVq4C5EEeqL2uWwdizyBQ" Name="useCustomPayoffNames" Value="true"/>
      <Preference xmi:id="_wnVq4S5EEeqL2uWwdizyBQ" Name="forPayoff1evDecPlaces" Value="2"/>
      <Preference xmi:id="_wnVq4i5EEeqL2uWwdizyBQ" Name="forPayoff1evDecTrailZeros" Value="true"/>
      <Preference xmi:id="_wnVq4y5EEeqL2uWwdizyBQ" Name="forPayoff1thousandsSep" Value="false"/>
      <Preference xmi:id="_wnVq5C5EEeqL2uWwehzyBQ" Name="forPayoff1chopOffKMBPercent" Value="showExactly"/>
      <Preference xmi:id="_wnVq5S5EEeqL2uWwehzyBQ" Name="forPayoff1unitsType" Value="unitsType_none"/>
      <Preference xmi:id="_wnVq5i5EEeqL2uWwehzyBQ" Name="forPayoff1unitsText" Value=""/>
      <Preference xmi:id="_wnVq5y5EEeqL2uWwehzyBQ" Name="forPayoff2evDecPlaces" Value="2"/>
      <Preference xmi:id="_wnVq6C5EEeqL2uWwehzyBQ" Name="forPayoff2evDecTrailZeros" Value="true"/>
      <Preference xmi:id="_wnVq6S5EEeqL2uWwfgzyBQ" Name="forPayoff2thousandsSep" Value="false"/>
      <Preference xmi:id="_wnVq6i5EEeqL2uWwfgzyBQ" Name="forPayoff2chopOffKMBPercent" Value="showExactly"/>
      <Preference xmi:id="_wnVq6y5EEeqL2uWwfgzyBQ" Name="forPayoff2unitsType" Value="unitsType_none"/>
      <Preference xmi:id="_wnVq7C5EEeqL2uWwfgzyBQ" Name="forPayoff2unitsText" Value=""/>
      <Preference xmi:id="_wnVq7S5EEeqL2uWwfgzyBQ" Name="forCostEffectivenessevDecPlaces" Value="2"/>
      <Preference xmi:id="_wnVq7i5EEeqL2uWwgfzyBQ" Name="forCostEffectivenessevDecTrailZeros" Value="true"/>
      <Preference xmi:id="_wnVq7y5EEeqL2uWwgfzyBQ" Name="forCostEffectivenessthousandsSep" Value="false"/>
      <Preference xmi:id="_wnVq8C5EEeqL2uWwgfzyBQ" Name="forCostEffectivenesschopOffKMBPercent" Value="showExactly"/>
      <Preference xmi:id="_wnVq8S5EEeqL2uWwgfzyBQ" Name="forCostEffectivenessunitsType" Value="unitsType_none"/>
      <Preference xmi:id="_wnVq8i5EEeqL2uWwgfzyBQ" Name="forCostEffectivenessunitsText" Value=""/>
      <Preference xmi:id="_wnVq8y5EEeqL2uWwhezyBQ" Name="monteNumSamples" Value="10000"/>
      <Preference xmi:id="_wnVq9C5EEeqL2uWwhezyBQ" Name="showTerminalColumn" Value="false"/>
      <Preference xmi:id="_wnVq9S5EEeqL2uWwhezyBQ" Name="showTerminalColNote" Value="false"/>
      <Preference xmi:id="_wnVq9i5EEeqL2uWwhezyBQ" Name="terminalColNote" Value=""/>
      <Preference xmi:id="_wnVq9y5EEeqL2uWwhezyBQ" Name="displayPayoffsName" Value="true"/>
      <Preference xmi:id="_wnVq-C5EEeqL2uWwidzyBQ" Name="displayPayoffsBoxed" Value="false"/>
      <Preference xmi:id="_wnVq-S5EEeqL2uWwidzyBQ" Name="automaticNodeNumbering" Value="false"/>
      <Preference xmi:id="_wnVq-i5EEeqL2uWwidzyBQ" Name="numberAllNodes" Value="false"/>
      <Preference xmi:id="_wnVq-y5EEeqL2uWwidzyBQ" Name="numberingTextFormat" Value="{^}"/>
      <Preference xmi:id="_wnVq_C5EEeqL2uWwidzyBQ" Name="showTerminalNodeSymbolsAs" Value="vTriangles"/>
      <Preference xmi:id="_wnVq_S5EEeqL2uWwjczyBQ" Name="defaultBranchesPerNode" Value="2"/>
      <Preference xmi:id="_wnVq_i5EEeqL2uWwjczyBQ" Name="addBranchesAt" Value="vBottom"/>
      <Preference xmi:id="_wnVq_y5EEeqL2uWwjczyBQ" Name="keyboardNavigation" Value="vTopBranch"/>
      <Preference xmi:id="_wnVrAC5EEeqL2uWwjczyBQ" Name="minimizeEmptySpace" Value="false"/>
      <Preference xmi:id="_wnVrAS5EEeqL2uWwjczyBQ" Name="alignEndNodes" Value="true"/>
      <Preference xmi:id="_wnVrAi5EEeqL2uWwkbzyBQ" Name="branchesLinesAt" Value="false"/>
      <Preference xmi:id="_wnVrAy5EEeqL2uWwkbzyBQ" Name="hideSuppressCloneCopies" Value="true"/>
      <Preference xmi:id="_wnVrBC5EEeqL2uWwkbzyBQ" Name="alwaysShowOptimalPath" Value="false"/>
      <Preference xmi:id="_wnVrBS5EEeqL2uWwkbzyBQ" Name="minimumGenerationWidth" Value="100"/>
      <Preference xmi:id="_wnVrBi5EEeqL2uWwkbzyBQ" Name="horizontalGenerationSpacing" Value="100"/>
      <Preference xmi:id="_wnVrBy5EEeqL2uWwlazyBQ" Name="runSensitivityMicrosimulation" Value="false"/>
      <Preference xmi:id="_wnVrCC5EEeqL2uWwlazyBQ" Name="1saWay0" Value="multCSFB"/>
      <Preference xmi:id="_wnVrCS5EEeqL2uWwlazyBQ" Name="2saWay0" Value="absCSFB"/>
      <Preference xmi:id="_wnVrCi5EEeqL2uWwlazyBQ" Name="2saWay1" Value="absVBAC"/>
      <Preference xmi:id="_wnVrCy5EEeqL2uWwlazyBQ" Name="forPayoff3evDecPlaces" Value="2"/>
      <Preference xmi:id="_wnVrDC5EEeqL2uWwmZzyBQ" Name="forPayoff3evDecTrailZeros" Value="true"/>
      <Preference xmi:id="_wnVrDS5EEeqL2uWwmZzyBQ" Name="forPayoff3thousandsSep" Value="false"/>
      <Preference xmi:id="_wnVrDi5EEeqL2uWwmZzyBQ" Name="forPayoff3chopOffKMBPercent" Value="showExactly"/>
      <Preference xmi:id="_wnVrDy5EEeqL2uWwmZzyBQ" Name="forPayoff3unitsType" Value="unitsType_none"/>
      <Preference xmi:id="_wnVrEC5EEeqL2uWwmZzyBQ" Name="forPayoff3unitsText" Value=""/>
      <Preference xmi:id="_wnVrES5EEeqL2uWwnYzyBQ" Name="forPayoff4evDecPlaces" Value="2"/>
      <Preference xmi:id="_wnVrEi5EEeqL2uWwnYzyBQ" Name="forPayoff4evDecTrailZeros" Value="true"/>
      <Preference xmi:id="_wnVrEy5EEeqL2uWwnYzyBQ" Name="forPayoff4thousandsSep" Value="false"/>
      <Preference xmi:id="_wnVrFC5EEeqL2uWwnYzyBQ" Name="forPayoff4chopOffKMBPercent" Value="showExactly"/>
      <Preference xmi:id="_wnVrFS5EEeqL2uWwnYzyBQ" Name="forPayoff4unitsType" Value="unitsType_none"/>
      <Preference xmi:id="_wnVrFi5EEeqL2uWwoXzyBQ" Name="forPayoff4unitsText" Value=""/>
      <Preference xmi:id="_wnVrFy5EEeqL2uWwoXzyBQ" Name="forPayoff5evDecPlaces" Value="2"/>
      <Preference xmi:id="_wnVrGC5EEeqL2uWwoXzyBQ" Name="forPayoff5evDecTrailZeros" Value="true"/>
      <Preference xmi:id="_wnVrGS5EEeqL2uWwoXzyBQ" Name="forPayoff5thousandsSep" Value="false"/>
      <Preference xmi:id="_wnVrGi5EEeqL2uWwoXzyBQ" Name="forPayoff5chopOffKMBPercent" Value="showExactly"/>
      <Preference xmi:id="_wnVrGy5EEeqL2uWwpWzyBQ" Name="forPayoff5unitsType" Value="unitsType_none"/>
      <Preference xmi:id="_wnVrHC5EEeqL2uWwpWzyBQ" Name="forPayoff5unitsText" Value=""/>
      <Preference xmi:id="_wnVrHS5EEeqL2uWwpWzyBQ" Name="globalDiscountingDiscountRate1" Value="0.04"/>
      <Preference xmi:id="_wnVrHi5EEeqL2uWwpWzyBQ" Name="globalDiscountingDiscountRate2" Value="0"/>
      <Preference xmi:id="_wnVrHy5EEeqL2uWwpWzyBQ" Name="globalDiscountingDiscountRate3" Value=""/>
      <Preference xmi:id="_wnVrIC5EEeqL2uWwqVzyBQ" Name="globalDiscountingDiscountRate4" Value=""/>
      <Preference xmi:id="_wnVrIS5EEeqL2uWwqVzyBQ" Name="globalDiscountingDiscountRate5" Value=""/>
      <Preference xmi:id="_wnVrIi5EEeqL2uWwqVzyBQ" Name="globalDiscountingDiscountRate6" Value=""/>
      <Preference xmi:id="_wnVrIy5EEeqL2uWwqVzyBQ" Name="monteNumTrials" Value="325315"/>
      <Preference xmi:id="_wnWRAC5EEeqL2uWwqVzyBQ" Name="monteSumTrialSets" Value="false"/>
      <Preference xmi:id="_wnWRAS5EEeqL2uWwrUzyBQ" Name="monteSampleDistributions" Value="[1, 2, 3, 4, 5, 6, 7, 8, 9, 10, 11]"/>
      <Preference xmi:id="_wnWRAi5EEeqL2uWwrUzyBQ" Name="monteSampleDistributionsV09" Value="[1, 2, 3, 4, 5, 6, 7, 8, 9, 10, 11]"/>
      <Preference xmi:id="_wnWRAy5EEeqL2uWwrUzyBQ" Name="monteSampleOuterLoopEVPPI" Value="[]"/>
      <Preference xmi:id="_wnWRBC5EEeqL2uWwrUzyBQ" Name="monteSampleFlag" Value="vSampleOnly"/>
      <Preference xmi:id="_wnWRBS5EEeqL2uWwrUzyBQ" Name="TrackerShowInRankingscsb1" Value="false"/>
      <Preference xmi:id="_wnWRBi5EEeqL2uWwsTzyBQ" Name="TrackerShowInRankingscsb2" Value="false"/>
      <Preference xmi:id="_wnWRBy5EEeqL2uWwsTzyBQ" Name="TrackerShowInRankingscsb3" Value="false"/>
      <Preference xmi:id="_wnWRCC5EEeqL2uWwsTzyBQ" Name="TrackerShowInRankingscsb4" Value="false"/>
      <Preference xmi:id="_wnWRCS5EEeqL2uWwsTzyBQ" Name="TrackerShowInRankingsvagb1" Value="false"/>
      <Preference xmi:id="_wnWRCi5EEeqL2uWwsTzyBQ" Name="TrackerShowInRankingsvagb2" Value="false"/>
      <Preference xmi:id="_wnWRCy5EEeqL2uWwtSzyBQ" Name="TrackerShowInRankingsvagb3" Value="false"/>
      <Preference xmi:id="_wnWRDC5EEeqL2uWwtSzyBQ" Name="TrackerShowInRankingsvagb4" Value="false"/>
      <Preference xmi:id="_wnWRDS5EEeqL2uWwtSzyBQ" Name="customPayoffName1" Value="Cost"/>
      <Preference xmi:id="_wnWRDi5EEeqL2uWwtSzyBQ" Name="customPayoffName2" Value="Births"/>
      <Preference xmi:id="_wnWRDy5EEeqL2uWwtSzyBQ" Name="customPayoffName3" Value="CS"/>
      <Preference xmi:id="_wnWREC5EEeqL2uWwuRzyBQ" Name="customPayoffName4" Value="VG"/>
      <Preference xmi:id="_wnWRES5EEeqL2uWwuRzyBQ" Name="customPayoffName5" Value="0bs"/>
      <Preference xmi:id="_wnWREi5EEeqL2uWwuRzyBQ" Name="customPayoffName6" Value="1bs"/>
      <Preference xmi:id="_wnWREy5EEeqL2uWwuRzyBQ" Name="customPayoffName7" Value="2bs"/>
      <Preference xmi:id="_wnWRFC5EEeqL2uWwuRzyBQ" Name="customPayoffName8" Value="3bs"/>
      <Preference xmi:id="_wnWRFS5EEeqL2uWwvQzyBQ" Name="customPayoffName9" Value="4bs"/>
    </PreferenceSet>
  </tree:Tree>
  <notation:Diagram xmi:id="_wnWRFi5EEeqL2uWwvQzyBQ" type="TreeDocument" element="#_wnVC4C5EEeqL2uWwA_zyBQ" measurementUnit="Himetric">
    <children xmi:id="_wnWRFy5EEeqL2uWwvQzyBQ" type="TreeDocument_Tree">
      <children xmi:id="_wnWRGC5EEeqL2uWwvQzyBQ" type="DecisionNode" element="#_wnVC4S5EEeqL2uWwA_zyBQ">
        <children xmi:id="_wnWRGS5EEeqL2uWwvQzyBQ" type="TreeNode_Label"/>
        <children xmi:id="_wnWRGi5EEeqL2uWwwPzyBQ" type="TreeNode_Probability"/>
        <children xmi:id="_wnWRGy5EEeqL2uWwwPzyBQ" type="TreeNode_Variables"/>
        <styles xsi:type="notation:ShapeStyle" xmi:id="_wnWRHC5EEeqL2uWwwPzyBQ" fontName="Segoe UI" lineColor="0"/>
      </children>
      <children xmi:id="_wnWRHS5EEeqL2uWwwPzyBQ" type="ChanceNode" element="#_wnVDmi5EEeqL2uWwlazyBQ">
        <children xmi:id="_wnWRHi5EEeqL2uWwwPzyBQ" type="TreeNode_Label"/>
        <children xmi:id="_wnWRHy5EEeqL2uWwxOzyBQ" type="TreeNode_Probability"/>
        <children xmi:id="_wnWRIC5EEeqL2uWwxOzyBQ" type="TreeNode_Variables"/>
        <styles xsi:type="notation:ShapeStyle" xmi:id="_wnWRIS5EEeqL2uWwxOzyBQ" fontName="Segoe UI" lineColor="0"/>
      </children>
      <children xmi:id="_wnWRIi5EEeqL2uWwxOzyBQ" type="ChanceNode" element="#_wnVDAy5EEeqL2uWwH4zyBQ">
        <children xmi:id="_wnWRIy5EEeqL2uWwxOzyBQ" type="TreeNode_Label"/>
        <children xmi:id="_wnWRJC5EEeqL2uWwyNzyBQ" type="TreeNode_Probability"/>
        <children xmi:id="_wnWRJS5EEeqL2uWwyNzyBQ" type="TreeNode_Variables"/>
        <styles xsi:type="notation:ShapeStyle" xmi:id="_wnWRJi5EEeqL2uWwyNzyBQ" fontName="Segoe UI" lineColor="0"/>
      </children>
      <children xmi:id="_wnWRJy5EEeqL2uWwyNzyBQ" type="TerminalNode" element="#_wnVqXS5EEeqL2uWwD8zyBQ">
        <children xmi:id="_wnWRKC5EEeqL2uWwyNzyBQ" type="TreeNode_Label"/>
        <children xmi:id="_wnWRKS5EEeqL2uWwzMzyBQ" type="TreeNode_Probability"/>
        <children xmi:id="_wnWRKi5EEeqL2uWwzMzyBQ" type="TreeNode_Variables"/>
        <styles xsi:type="notation:ShapeStyle" xmi:id="_wnWRKy5EEeqL2uWwzMzyBQ" fontName="Segoe UI" lineColor="0"/>
      </children>
      <children xmi:id="_wnWRLC5EEeqL2uWwzMzyBQ" type="ChanceNode" element="#_wnVDTi5EEeqL2uWwWpzyBQ">
        <children xmi:id="_wnWRLS5EEeqL2uWwzMzyBQ" type="TreeNode_Label"/>
        <children xmi:id="_wnWRLi5EEeqL2uWw0LzyBQ" type="TreeNode_Probability"/>
        <children xmi:id="_wnWRLy5EEeqL2uWw0LzyBQ" type="TreeNode_Variables"/>
        <styles xsi:type="notation:ShapeStyle" xmi:id="_wnWRMC5EEeqL2uWw0LzyBQ" fontName="Segoe UI" lineColor="0"/>
      </children>
      <children xmi:id="_wnWRMS5EEeqL2uWw0LzyBQ" type="ChanceNode" element="#_wnVDBy5EEeqL2uWwH4zyBQ">
        <children xmi:id="_wnWRMi5EEeqL2uWw0LzyBQ" type="TreeNode_Label"/>
        <children xmi:id="_wnWRMy5EEeqL2uWw1KzyBQ" type="TreeNode_Probability"/>
        <children xmi:id="_wnWRNC5EEeqL2uWw1KzyBQ" type="TreeNode_Variables"/>
        <styles xsi:type="notation:ShapeStyle" xmi:id="_wnWRNS5EEeqL2uWw1KzyBQ" fontName="Segoe UI" lineColor="0"/>
      </children>
      <children xmi:id="_wnWRNi5EEeqL2uWw1KzyBQ" type="TerminalNode" element="#_wnVDky5EEeqL2uWwjczyBQ">
        <children xmi:id="_wnWRNy5EEeqL2uWw1KzyBQ" type="TreeNode_Label"/>
        <children xmi:id="_wnWROC5EEeqL2uWw2JzyBQ" type="TreeNode_Probability"/>
        <children xmi:id="_wnWROS5EEeqL2uWw2JzyBQ" type="TreeNode_Variables"/>
        <styles xsi:type="notation:ShapeStyle" xmi:id="_wnWROi5EEeqL2uWw2JzyBQ" fontName="Segoe UI" lineColor="0"/>
      </children>
      <children xmi:id="_wnWROy5EEeqL2uWw2JzyBQ" type="ChanceNode" element="#_wnVDAi5EEeqL2uWwG5zyBQ">
        <children xmi:id="_wnWRPC5EEeqL2uWw2JzyBQ" type="TreeNode_Label"/>
        <children xmi:id="_wnWRPS5EEeqL2uWw3IzyBQ" type="TreeNode_Probability"/>
        <children xmi:id="_wnWRPi5EEeqL2uWw3IzyBQ" type="TreeNode_Variables"/>
        <children xmi:id="_wnWRPy5EEeqL2uWw3IzyBQ" type="TreeNode_CloneMasterIndex"/>
        <styles xsi:type="notation:ShapeStyle" xmi:id="_wnWRQC5EEeqL2uWw3IzyBQ" fontName="Segoe UI" lineColor="0"/>
      </children>
      <children xmi:id="_wnWRQS5EEeqL2uWw3IzyBQ" type="ChanceNode" element="#_wnVDKi5EEeqL2uWwOxzyBQ">
        <children xmi:id="_wnWRQi5EEeqL2uWw4HzyBQ" type="TreeNode_Label"/>
        <children xmi:id="_wnWRQy5EEeqL2uWw4HzyBQ" type="TreeNode_Probability"/>
        <children xmi:id="_wnWRRC5EEeqL2uWw4HzyBQ" type="TreeNode_Variables"/>
        <styles xsi:type="notation:ShapeStyle" xmi:id="_wnWRRS5EEeqL2uWw4HzyBQ" fontName="Segoe UI" lineColor="0"/>
      </children>
      <children xmi:id="_wnWRRi5EEeqL2uWw4HzyBQ" type="ChanceNode" element="#_wnVDCy5EEeqL2uWwI3zyBQ">
        <children xmi:id="_wnWRRy5EEeqL2uWw5GzyBQ" type="TreeNode_Label"/>
        <children xmi:id="_wnWRSC5EEeqL2uWw5GzyBQ" type="TreeNode_Probability"/>
        <children xmi:id="_wnWRSS5EEeqL2uWw5GzyBQ" type="TreeNode_Variables"/>
        <styles xsi:type="notation:ShapeStyle" xmi:id="_wnWRSi5EEeqL2uWw5GzyBQ" fontName="Segoe UI" lineColor="0"/>
      </children>
      <children xmi:id="_wnWRSy5EEeqL2uWw5GzyBQ" type="TerminalNode" element="#_wnVDRy5EEeqL2uWwUrzyBQ">
        <children xmi:id="_wnWRTC5EEeqL2uWw6FzyBQ" type="TreeNode_Label"/>
        <children xmi:id="_wnWRTS5EEeqL2uWw6FzyBQ" type="TreeNode_Probability"/>
        <children xmi:id="_wnWRTi5EEeqL2uWw6FzyBQ" type="TreeNode_Variables"/>
        <styles xsi:type="notation:ShapeStyle" xmi:id="_wnWRTy5EEeqL2uWw6FzyBQ" fontName="Segoe UI" lineColor="0"/>
      </children>
      <children xmi:id="_wnWRUC5EEeqL2uWw6FzyBQ" type="ChanceNode" element="#_wnVqES5EEeqL2uWwzMzyBQ">
        <children xmi:id="_wnWRUS5EEeqL2uWw7EzyBQ" type="TreeNode_Label"/>
        <children xmi:id="_wnWRUi5EEeqL2uWw7EzyBQ" type="TreeNode_Probability"/>
        <children xmi:id="_wnWRUy5EEeqL2uWw7EzyBQ" type="TreeNode_Variables"/>
        <styles xsi:type="notation:ShapeStyle" xmi:id="_wnWRVC5EEeqL2uWw7EzyBQ" fontName="Segoe UI" lineColor="0"/>
      </children>
      <children xmi:id="_wnWRVS5EEeqL2uWw7EzyBQ" type="ChanceNode" element="#_wnVDni5EEeqL2uWwmZzyBQ">
        <children xmi:id="_wnWRVi5EEeqL2uWw8DzyBQ" type="TreeNode_Label"/>
        <children xmi:id="_wnWRVy5EEeqL2uWw8DzyBQ" type="TreeNode_Probability"/>
        <children xmi:id="_wnWRWC5EEeqL2uWw8DzyBQ" type="TreeNode_Variables"/>
        <styles xsi:type="notation:ShapeStyle" xmi:id="_wnWRWS5EEeqL2uWw8DzyBQ" fontName="Segoe UI" lineColor="0"/>
      </children>
      <children xmi:id="_wnWRWi5EEeqL2uWw8DzyBQ" type="TerminalNode" element="#_wnVqVi5EEeqL2uWwB-zyBQ">
        <children xmi:id="_wnWRWy5EEeqL2uWw9CzyBQ" type="TreeNode_Label"/>
        <children xmi:id="_wnWRXC5EEeqL2uWw9CzyBQ" type="TreeNode_Probability"/>
        <children xmi:id="_wnWRXS5EEeqL2uWw9CzyBQ" type="TreeNode_Variables"/>
        <styles xsi:type="notation:ShapeStyle" xmi:id="_wnWRXi5EEeqL2uWw9CzyBQ" fontName="Segoe UI" lineColor="0"/>
      </children>
      <children xmi:id="_wnWRXy5EEeqL2uWw9CzyBQ" type="ChanceNode" element="#_wnVDby5EEeqL2uWwcjzyBQ">
        <children xmi:id="_wnWRYC5EEeqL2uWw-BzyBQ" type="TreeNode_Label"/>
        <children xmi:id="_wnWRYS5EEeqL2uWw-BzyBQ" type="TreeNode_Probability"/>
        <children xmi:id="_wnWRYi5EEeqL2uWw-BzyBQ" type="TreeNode_Variables"/>
        <styles xsi:type="notation:ShapeStyle" xmi:id="_wnWRYy5EEeqL2uWw-BzyBQ" fontName="Segoe UI" lineColor="0"/>
      </children>
      <children xmi:id="_wnWRZC5EEeqL2uWw-BzyBQ" type="ChanceNode" element="#_wnVDUi5EEeqL2uWwWpzyBQ">
        <children xmi:id="_wnWRZS5EEeqL2uWw_AzyBQ" type="TreeNode_Label"/>
        <children xmi:id="_wnWRZi5EEeqL2uWw_AzyBQ" type="TreeNode_Probability"/>
        <children xmi:id="_wnWRZy5EEeqL2uWw_AzyBQ" type="TreeNode_Variables"/>
        <styles xsi:type="notation:ShapeStyle" xmi:id="_wnWRaC5EEeqL2uWw_AzyBQ" fontName="Segoe UI" lineColor="0"/>
      </children>
      <children xmi:id="_wnWRaS5EEeqL2uWw_AzyBQ" type="TerminalNode" element="#_wnVDjC5EEeqL2uWwidzyBQ">
        <children xmi:id="_wnWRai5EEeqL2uWwA_zyBQ" type="TreeNode_Label"/>
        <children xmi:id="_wnWRay5EEeqL2uWwA_zyBQ" type="TreeNode_Probability"/>
        <children xmi:id="_wnWRbC5EEeqL2uWwA_zyBQ" type="TreeNode_Variables"/>
        <styles xsi:type="notation:ShapeStyle" xmi:id="_wnWRbS5EEeqL2uWwA_zyBQ" fontName="Segoe UI" lineColor="0"/>
      </children>
      <children xmi:id="_wnWRbi5EEeqL2uWwA_zyBQ" type="ChanceNode" element="#_wnVDvy5EEeqL2uWwsTzyBQ">
        <children xmi:id="_wnWRby5EEeqL2uWwB-zyBQ" type="TreeNode_Label"/>
        <children xmi:id="_wnWRcC5EEeqL2uWwB-zyBQ" type="TreeNode_Probability"/>
        <children xmi:id="_wnWRcS5EEeqL2uWwB-zyBQ" type="TreeNode_Variables"/>
        <styles xsi:type="notation:ShapeStyle" xmi:id="_wnWRci5EEeqL2uWwB-zyBQ" fontName="Segoe UI" lineColor="0"/>
      </children>
      <children xmi:id="_wnWRcy5EEeqL2uWwB-zyBQ" type="ChanceNode" element="#_wnVDoi5EEeqL2uWwmZzyBQ">
        <children xmi:id="_wnWRdC5EEeqL2uWwC9zyBQ" type="TreeNode_Label"/>
        <children xmi:id="_wnWRdS5EEeqL2uWwC9zyBQ" type="TreeNode_Probability"/>
        <children xmi:id="_wnWRdi5EEeqL2uWwC9zyBQ" type="TreeNode_Variables"/>
        <styles xsi:type="notation:ShapeStyle" xmi:id="_wnWRdy5EEeqL2uWwC9zyBQ" fontName="Segoe UI" lineColor="0"/>
      </children>
      <children xmi:id="_wnWReC5EEeqL2uWwC9zyBQ" type="TerminalNode" element="#_wnVqCi5EEeqL2uWwyNzyBQ">
        <children xmi:id="_wnWReS5EEeqL2uWwD8zyBQ" type="TreeNode_Label"/>
        <children xmi:id="_wnWRei5EEeqL2uWwD8zyBQ" type="TreeNode_Probability"/>
        <children xmi:id="_wnWRey5EEeqL2uWwD8zyBQ" type="TreeNode_Variables"/>
        <styles xsi:type="notation:ShapeStyle" xmi:id="_wnWRfC5EEeqL2uWwD8zyBQ" fontName="Segoe UI" lineColor="0"/>
      </children>
      <children xmi:id="_wnWRfS5EEeqL2uWwD8zyBQ" type="ChanceNode" element="#_wnVqMi5EEeqL2uWw6FzyBQ">
        <children xmi:id="_wnWRfi5EEeqL2uWwE7zyBQ" type="TreeNode_Label"/>
        <children xmi:id="_wnWRfy5EEeqL2uWwE7zyBQ" type="TreeNode_Probability"/>
        <children xmi:id="_wnWRgC5EEeqL2uWwE7zyBQ" type="TreeNode_Variables"/>
        <styles xsi:type="notation:ShapeStyle" xmi:id="_wnWRgS5EEeqL2uWwE7zyBQ" fontName="Segoe UI" lineColor="0"/>
      </children>
      <children xmi:id="_wnWRgi5EEeqL2uWwE7zyBQ" type="ChanceNode" element="#_wnVqFS5EEeqL2uWw0LzyBQ">
        <children xmi:id="_wnWRgy5EEeqL2uWwF6zyBQ" type="TreeNode_Label"/>
        <children xmi:id="_wnWRhC5EEeqL2uWwF6zyBQ" type="TreeNode_Probability"/>
        <children xmi:id="_wnWRhS5EEeqL2uWwF6zyBQ" type="TreeNode_Variables"/>
        <styles xsi:type="notation:ShapeStyle" xmi:id="_wnWRhi5EEeqL2uWwF6zyBQ" fontName="Segoe UI" lineColor="0"/>
      </children>
      <children xmi:id="_wnWRhy5EEeqL2uWwF6zyBQ" type="TerminalNode" element="#_wnVqTy5EEeqL2uWwA_zyBQ">
        <children xmi:id="_wnWRiC5EEeqL2uWwG5zyBQ" type="TreeNode_Label"/>
        <children xmi:id="_wnWRiS5EEeqL2uWwG5zyBQ" type="TreeNode_Probability"/>
        <children xmi:id="_wnWRii5EEeqL2uWwG5zyBQ" type="TreeNode_Variables"/>
        <styles xsi:type="notation:ShapeStyle" xmi:id="_wnWRiy5EEeqL2uWwG5zyBQ" fontName="Segoe UI" lineColor="0"/>
      </children>
      <children xmi:id="_wnWRjC5EEeqL2uWwG5zyBQ" type="TerminalNode" element="#_wnVDGC5EEeqL2uWwL0zyBQ">
        <children xmi:id="_wnWRjS5EEeqL2uWwH4zyBQ" type="TreeNode_Label"/>
        <children xmi:id="_wnWRji5EEeqL2uWwH4zyBQ" type="TreeNode_Probability"/>
        <children xmi:id="_wnWRjy5EEeqL2uWwH4zyBQ" type="TreeNode_Variables"/>
        <styles xsi:type="notation:ShapeStyle" xmi:id="_wnWRkC5EEeqL2uWwH4zyBQ" fontName="Segoe UI" lineColor="0"/>
      </children>
      <children xmi:id="_wnWRkS5EEeqL2uWwH4zyBQ" type="TerminalNode" element="#_wnVDDy5EEeqL2uWwJ2zyBQ">
        <children xmi:id="_wnWRki5EEeqL2uWwI3zyBQ" type="TreeNode_Label"/>
        <children xmi:id="_wnWRky5EEeqL2uWwI3zyBQ" type="TreeNode_Probability"/>
        <children xmi:id="_wnWRlC5EEeqL2uWwI3zyBQ" type="TreeNode_Variables"/>
        <styles xsi:type="notation:ShapeStyle" xmi:id="_wnWRlS5EEeqL2uWwI3zyBQ" fontName="Segoe UI" lineColor="0"/>
      </children>
      <children xmi:id="_wnWRli5EEeqL2uWwI3zyBQ" type="TerminalNode" element="#_wnVDIS5EEeqL2uWwNyzyBQ">
        <children xmi:id="_wnWRly5EEeqL2uWwJ2zyBQ" type="TreeNode_Label"/>
        <children xmi:id="_wnWRmC5EEeqL2uWwJ2zyBQ" type="TreeNode_Probability"/>
        <children xmi:id="_wnWRmS5EEeqL2uWwJ2zyBQ" type="TreeNode_Variables"/>
        <styles xsi:type="notation:ShapeStyle" xmi:id="_wnWRmi5EEeqL2uWwJ2zyBQ" fontName="Segoe UI" lineColor="0"/>
      </children>
      <children xmi:id="_wnWRmy5EEeqL2uWwJ2zyBQ" type="TerminalNode" element="#_wnVDNy5EEeqL2uWwRuzyBQ">
        <children xmi:id="_wnWRnC5EEeqL2uWwK1zyBQ" type="TreeNode_Label"/>
        <children xmi:id="_wnWRnS5EEeqL2uWwK1zyBQ" type="TreeNode_Probability"/>
        <children xmi:id="_wnWRni5EEeqL2uWwK1zyBQ" type="TreeNode_Variables"/>
        <styles xsi:type="notation:ShapeStyle" xmi:id="_wnWRny5EEeqL2uWwK1zyBQ" fontName="Segoe UI" lineColor="0"/>
      </children>
      <children xmi:id="_wnWRoC5EEeqL2uWwK1zyBQ" type="TerminalNode" element="#_wnVDLi5EEeqL2uWwPwzyBQ">
        <children xmi:id="_wnWRoS5EEeqL2uWwL0zyBQ" type="TreeNode_Label"/>
        <children xmi:id="_wnWRoi5EEeqL2uWwL0zyBQ" type="TreeNode_Probability"/>
        <children xmi:id="_wnWRoy5EEeqL2uWwL0zyBQ" type="TreeNode_Variables"/>
        <styles xsi:type="notation:ShapeStyle" xmi:id="_wnWRpC5EEeqL2uWwL0zyBQ" fontName="Segoe UI" lineColor="0"/>
      </children>
      <children xmi:id="_wnWRpS5EEeqL2uWwL0zyBQ" type="TerminalNode" element="#_wnVDQC5EEeqL2uWwTszyBQ">
        <children xmi:id="_wnWRpi5EEeqL2uWwMzzyBQ" type="TreeNode_Label"/>
        <children xmi:id="_wnWRpy5EEeqL2uWwMzzyBQ" type="TreeNode_Probability"/>
        <children xmi:id="_wnWRqC5EEeqL2uWwMzzyBQ" type="TreeNode_Variables"/>
        <styles xsi:type="notation:ShapeStyle" xmi:id="_wnWRqS5EEeqL2uWwMzzyBQ" fontName="Segoe UI" lineColor="0"/>
      </children>
      <children xmi:id="_wnWRqi5EEeqL2uWwMzzyBQ" type="TerminalNode" element="#_wnVDXy5EEeqL2uWwZmzyBQ">
        <children xmi:id="_wnWRqy5EEeqL2uWwNyzyBQ" type="TreeNode_Label"/>
        <children xmi:id="_wnWRrC5EEeqL2uWwNyzyBQ" type="TreeNode_Probability"/>
        <children xmi:id="_wnWRrS5EEeqL2uWwNyzyBQ" type="TreeNode_Variables"/>
        <styles xsi:type="notation:ShapeStyle" xmi:id="_wnWRri5EEeqL2uWwNyzyBQ" fontName="Segoe UI" lineColor="0"/>
      </children>
      <children xmi:id="_wnWRry5EEeqL2uWwNyzyBQ" type="TerminalNode" element="#_wnVDVi5EEeqL2uWwXozyBQ">
        <children xmi:id="_wnWRsC5EEeqL2uWwOxzyBQ" type="TreeNode_Label"/>
        <children xmi:id="_wnWRsS5EEeqL2uWwOxzyBQ" type="TreeNode_Probability"/>
        <children xmi:id="_wnWRsi5EEeqL2uWwOxzyBQ" type="TreeNode_Variables"/>
        <styles xsi:type="notation:ShapeStyle" xmi:id="_wnWRsy5EEeqL2uWwOxzyBQ" fontName="Segoe UI" lineColor="0"/>
      </children>
      <children xmi:id="_wnWRtC5EEeqL2uWwOxzyBQ" type="TerminalNode" element="#_wnVDaC5EEeqL2uWwbkzyBQ">
        <children xmi:id="_wnWRtS5EEeqL2uWwPwzyBQ" type="TreeNode_Label"/>
        <children xmi:id="_wnWRti5EEeqL2uWwPwzyBQ" type="TreeNode_Probability"/>
        <children xmi:id="_wnWRty5EEeqL2uWwPwzyBQ" type="TreeNode_Variables"/>
        <styles xsi:type="notation:ShapeStyle" xmi:id="_wnWRuC5EEeqL2uWwPwzyBQ" fontName="Segoe UI" lineColor="0"/>
      </children>
      <children xmi:id="_wnWRuS5EEeqL2uWwPwzyBQ" type="TerminalNode" element="#_wnVDfC5EEeqL2uWwfgzyBQ">
        <children xmi:id="_wnWRui5EEeqL2uWwQvzyBQ" type="TreeNode_Label"/>
        <children xmi:id="_wnWRuy5EEeqL2uWwQvzyBQ" type="TreeNode_Probability"/>
        <children xmi:id="_wnWRvC5EEeqL2uWwQvzyBQ" type="TreeNode_Variables"/>
        <styles xsi:type="notation:ShapeStyle" xmi:id="_wnWRvS5EEeqL2uWwQvzyBQ" fontName="Segoe UI" lineColor="0"/>
      </children>
      <children xmi:id="_wnWRvi5EEeqL2uWwQvzyBQ" type="TerminalNode" element="#_wnVDcy5EEeqL2uWwdizyBQ">
        <children xmi:id="_wnWRvy5EEeqL2uWwRuzyBQ" type="TreeNode_Label"/>
        <children xmi:id="_wnWRwC5EEeqL2uWwRuzyBQ" type="TreeNode_Probability"/>
        <children xmi:id="_wnWRwS5EEeqL2uWwRuzyBQ" type="TreeNode_Variables"/>
        <styles xsi:type="notation:ShapeStyle" xmi:id="_wnWRwi5EEeqL2uWwRuzyBQ" fontName="Segoe UI" lineColor="0"/>
      </children>
      <children xmi:id="_wnWRwy5EEeqL2uWwRuzyBQ" type="TerminalNode" element="#_wnVDhS5EEeqL2uWwhezyBQ">
        <children xmi:id="_wnWRxC5EEeqL2uWwStzyBQ" type="TreeNode_Label"/>
        <children xmi:id="_wnWRxS5EEeqL2uWwStzyBQ" type="TreeNode_Probability"/>
        <children xmi:id="_wnWRxi5EEeqL2uWwStzyBQ" type="TreeNode_Variables"/>
        <styles xsi:type="notation:ShapeStyle" xmi:id="_wnWRxy5EEeqL2uWwStzyBQ" fontName="Segoe UI" lineColor="0"/>
      </children>
      <children xmi:id="_wnWRyC5EEeqL2uWwStzyBQ" type="TerminalNode" element="#_wnVDry5EEeqL2uWwpWzyBQ">
        <children xmi:id="_wnWRyS5EEeqL2uWwTszyBQ" type="TreeNode_Label"/>
        <children xmi:id="_wnWRyi5EEeqL2uWwTszyBQ" type="TreeNode_Probability"/>
        <children xmi:id="_wnWRyy5EEeqL2uWwTszyBQ" type="TreeNode_Variables"/>
        <styles xsi:type="notation:ShapeStyle" xmi:id="_wnWRzC5EEeqL2uWwTszyBQ" fontName="Segoe UI" lineColor="0"/>
      </children>
      <children xmi:id="_wnWRzS5EEeqL2uWwTszyBQ" type="TerminalNode" element="#_wnVDpi5EEeqL2uWwnYzyBQ">
        <children xmi:id="_wnWRzi5EEeqL2uWwUrzyBQ" type="TreeNode_Label"/>
        <children xmi:id="_wnWRzy5EEeqL2uWwUrzyBQ" type="TreeNode_Probability"/>
        <children xmi:id="_wnWR0C5EEeqL2uWwUrzyBQ" type="TreeNode_Variables"/>
        <styles xsi:type="notation:ShapeStyle" xmi:id="_wnWR0S5EEeqL2uWwUrzyBQ" fontName="Segoe UI" lineColor="0"/>
      </children>
      <children xmi:id="_wnWR0i5EEeqL2uWwUrzyBQ" type="TerminalNode" element="#_wnVDuC5EEeqL2uWwrUzyBQ">
        <children xmi:id="_wnWR0y5EEeqL2uWwVqzyBQ" type="TreeNode_Label"/>
        <children xmi:id="_wnWR1C5EEeqL2uWwVqzyBQ" type="TreeNode_Probability"/>
        <children xmi:id="_wnWR1S5EEeqL2uWwVqzyBQ" type="TreeNode_Variables"/>
        <styles xsi:type="notation:ShapeStyle" xmi:id="_wnWR1i5EEeqL2uWwVqzyBQ" fontName="Segoe UI" lineColor="0"/>
      </children>
      <children xmi:id="_wnWR1y5EEeqL2uWwVqzyBQ" type="TerminalNode" element="#_wnVp-i5EEeqL2uWwvQzyBQ">
        <children xmi:id="_wnWR2C5EEeqL2uWwWpzyBQ" type="TreeNode_Label"/>
        <children xmi:id="_wnWR2S5EEeqL2uWwWpzyBQ" type="TreeNode_Probability"/>
        <children xmi:id="_wnWR2i5EEeqL2uWwWpzyBQ" type="TreeNode_Variables"/>
        <styles xsi:type="notation:ShapeStyle" xmi:id="_wnWR2y5EEeqL2uWwWpzyBQ" fontName="Segoe UI" lineColor="0"/>
      </children>
      <children xmi:id="_wnWR3C5EEeqL2uWwWpzyBQ" type="TerminalNode" element="#_wnVp8S5EEeqL2uWwtSzyBQ">
        <children xmi:id="_wnWR3S5EEeqL2uWwXozyBQ" type="TreeNode_Label"/>
        <children xmi:id="_wnWR3i5EEeqL2uWwXozyBQ" type="TreeNode_Probability"/>
        <children xmi:id="_wnWR3y5EEeqL2uWwXozyBQ" type="TreeNode_Variables"/>
        <styles xsi:type="notation:ShapeStyle" xmi:id="_wnWR4C5EEeqL2uWwXozyBQ" fontName="Segoe UI" lineColor="0"/>
      </children>
      <children xmi:id="_wnWR4S5EEeqL2uWwXozyBQ" type="TerminalNode" element="#_wnVqAy5EEeqL2uWwxOzyBQ">
        <children xmi:id="_wnWR4i5EEeqL2uWwYnzyBQ" type="TreeNode_Label"/>
        <children xmi:id="_wnWR4y5EEeqL2uWwYnzyBQ" type="TreeNode_Probability"/>
        <children xmi:id="_wnWR5C5EEeqL2uWwYnzyBQ" type="TreeNode_Variables"/>
        <styles xsi:type="notation:ShapeStyle" xmi:id="_wnWR5S5EEeqL2uWwYnzyBQ" fontName="Segoe UI" lineColor="0"/>
      </children>
      <children xmi:id="_wnWR5i5EEeqL2uWwYnzyBQ" type="TerminalNode" element="#_wnVqIi5EEeqL2uWw3IzyBQ">
        <children xmi:id="_wnWR5y5EEeqL2uWwZmzyBQ" type="TreeNode_Label"/>
        <children xmi:id="_wnWR6C5EEeqL2uWwZmzyBQ" type="TreeNode_Probability"/>
        <children xmi:id="_wnWR6S5EEeqL2uWwZmzyBQ" type="TreeNode_Variables"/>
        <styles xsi:type="notation:ShapeStyle" xmi:id="_wnWR6i5EEeqL2uWwZmzyBQ" fontName="Segoe UI" lineColor="0"/>
      </children>
      <children xmi:id="_wnWR6y5EEeqL2uWwZmzyBQ" type="TerminalNode" element="#_wnVqGS5EEeqL2uWw1KzyBQ">
        <children xmi:id="_wnWR7C5EEeqL2uWwalzyBQ" type="TreeNode_Label"/>
        <children xmi:id="_wnWR7S5EEeqL2uWwalzyBQ" type="TreeNode_Probability"/>
        <children xmi:id="_wnWR7i5EEeqL2uWwalzyBQ" type="TreeNode_Variables"/>
        <styles xsi:type="notation:ShapeStyle" xmi:id="_wnWR7y5EEeqL2uWwalzyBQ" fontName="Segoe UI" lineColor="0"/>
      </children>
      <children xmi:id="_wnWR8C5EEeqL2uWwalzyBQ" type="TerminalNode" element="#_wnVqKy5EEeqL2uWw5GzyBQ">
        <children xmi:id="_wnWR8S5EEeqL2uWwbkzyBQ" type="TreeNode_Label"/>
        <children xmi:id="_wnWR8i5EEeqL2uWwbkzyBQ" type="TreeNode_Probability"/>
        <children xmi:id="_wnWR8y5EEeqL2uWwbkzyBQ" type="TreeNode_Variables"/>
        <styles xsi:type="notation:ShapeStyle" xmi:id="_wnWR9C5EEeqL2uWwbkzyBQ" fontName="Segoe UI" lineColor="0"/>
      </children>
      <children xmi:id="_wnWR9S5EEeqL2uWwbkzyBQ" type="TerminalNode" element="#_wnVqPy5EEeqL2uWw9CzyBQ">
        <children xmi:id="_wnWR9i5EEeqL2uWwcjzyBQ" type="TreeNode_Label"/>
        <children xmi:id="_wnWR9y5EEeqL2uWwcjzyBQ" type="TreeNode_Probability"/>
        <children xmi:id="_wnWR-C5EEeqL2uWwcjzyBQ" type="TreeNode_Variables"/>
        <styles xsi:type="notation:ShapeStyle" xmi:id="_wnWR-S5EEeqL2uWwcjzyBQ" fontName="Segoe UI" lineColor="0"/>
      </children>
      <children xmi:id="_wnWR-i5EEeqL2uWwcjzyBQ" type="TerminalNode" element="#_wnVqNi5EEeqL2uWw7EzyBQ">
        <children xmi:id="_wnWR-y5EEeqL2uWwdizyBQ" type="TreeNode_Label"/>
        <children xmi:id="_wnWR_C5EEeqL2uWwdizyBQ" type="TreeNode_Probability"/>
        <children xmi:id="_wnWR_S5EEeqL2uWwdizyBQ" type="TreeNode_Variables"/>
        <styles xsi:type="notation:ShapeStyle" xmi:id="_wnWR_i5EEeqL2uWwdizyBQ" fontName="Segoe UI" lineColor="0"/>
      </children>
      <children xmi:id="_wnWR_y5EEeqL2uWwdizyBQ" type="TerminalNode" element="#_wnVqSC5EEeqL2uWw-BzyBQ">
        <children xmi:id="_wnWSAC5EEeqL2uWwehzyBQ" type="TreeNode_Label"/>
        <children xmi:id="_wnWSAS5EEeqL2uWwehzyBQ" type="TreeNode_Probability"/>
        <children xmi:id="_wnWSAi5EEeqL2uWwehzyBQ" type="TreeNode_Variables"/>
        <styles xsi:type="notation:ShapeStyle" xmi:id="_wnWSAy5EEeqL2uWwehzyBQ" fontName="Segoe UI" lineColor="0"/>
      </children>
      <styles xsi:type="notation:ShapeStyle" xmi:id="_wnWSEy5EEeqL2uWwhezyBQ" fontName="Segoe UI" lineColor="0"/>
      <layoutConstraint xsi:type="notation:Bounds" xmi:id="_wnWSFC5EEeqL2uWwidzyBQ"/>
    </children>
    <children xmi:id="_wnWSFS5EEeqL2uWwidzyBQ" type="TreeExpectedValues">
      <children xsi:type="notation:Shape" xmi:id="_wnWSFi5EEeqL2uWwidzyBQ" type="ExpectedValue" element="#_wnWRGC5EEeqL2uWwvQzyBQ" fontName="Segoe UI" description="Text" lineColor="0">
        <children xsi:type="notation:BasicDecorationNode" xmi:id="_wnWSFy5EEeqL2uWwidzyBQ" type="DiagramName"/>
        <children xsi:type="notation:BasicDecorationNode" xmi:id="_wnWSGC5EEeqL2uWwidzyBQ" type="Description"/>
        <layoutConstraint xsi:type="notation:Bounds" xmi:id="_wnWSGS5EEeqL2uWwjczyBQ" x="132" y="-186"/>
      </children>
      <children xsi:type="notation:Shape" xmi:id="_wnWSGi5EEeqL2uWwjczyBQ" type="ExpectedValue" element="#_wnWRHS5EEeqL2uWwwPzyBQ" fontName="Segoe UI" description="Text" lineColor="0">
        <children xsi:type="notation:BasicDecorationNode" xmi:id="_wnWSGy5EEeqL2uWwjczyBQ" type="DiagramName"/>
        <children xsi:type="notation:BasicDecorationNode" xmi:id="_wnWSHC5EEeqL2uWwjczyBQ" type="Description"/>
        <layoutConstraint xsi:type="notation:Bounds" xmi:id="_wnWSHS5EEeqL2uWwjczyBQ" x="176" y="-247"/>
      </children>
      <children xsi:type="notation:Shape" xmi:id="_wnWSHi5EEeqL2uWwkbzyBQ" type="ExpectedValue" element="#_wnWRIi5EEeqL2uWwxOzyBQ" fontName="Segoe UI" description="Text" lineColor="0">
        <children xsi:type="notation:BasicDecorationNode" xmi:id="_wnWSHy5EEeqL2uWwkbzyBQ" type="DiagramName"/>
        <children xsi:type="notation:BasicDecorationNode" xmi:id="_wnWSIC5EEeqL2uWwkbzyBQ" type="Description"/>
        <layoutConstraint xsi:type="notation:Bounds" xmi:id="_wnWSIS5EEeqL2uWwkbzyBQ" x="176" y="-247"/>
      </children>
      <children xsi:type="notation:Shape" xmi:id="_wnWSIi5EEeqL2uWwkbzyBQ" type="ExpectedValue" element="#_wnWRJy5EEeqL2uWwyNzyBQ" fontName="Segoe UI" description="Text" lineColor="0">
        <children xsi:type="notation:BasicDecorationNode" xmi:id="_wnWSIy5EEeqL2uWwlazyBQ" type="DiagramName"/>
        <children xsi:type="notation:BasicDecorationNode" xmi:id="_wnWSJC5EEeqL2uWwlazyBQ" type="Description"/>
        <layoutConstraint xsi:type="notation:Bounds" xmi:id="_wnWSJS5EEeqL2uWwlazyBQ" x="176" y="-247"/>
      </children>
      <children xsi:type="notation:Shape" xmi:id="_wnWSJi5EEeqL2uWwlazyBQ" type="ExpectedValue" element="#_wnWRLC5EEeqL2uWwzMzyBQ" fontName="Segoe UI" description="Text" lineColor="0">
        <children xsi:type="notation:BasicDecorationNode" xmi:id="_wnWSJy5EEeqL2uWwlazyBQ" type="DiagramName"/>
        <children xsi:type="notation:BasicDecorationNode" xmi:id="_wnWSKC5EEeqL2uWwmZzyBQ" type="Description"/>
        <layoutConstraint xsi:type="notation:Bounds" xmi:id="_wnWSKS5EEeqL2uWwmZzyBQ" x="176" y="-247"/>
      </children>
      <children xsi:type="notation:Shape" xmi:id="_wnWSKi5EEeqL2uWwmZzyBQ" type="ExpectedValue" element="#_wnWRMS5EEeqL2uWw0LzyBQ" fontName="Segoe UI" description="Text" lineColor="0">
        <children xsi:type="notation:BasicDecorationNode" xmi:id="_wnWSKy5EEeqL2uWwmZzyBQ" type="DiagramName"/>
        <children xsi:type="notation:BasicDecorationNode" xmi:id="_wnWSLC5EEeqL2uWwmZzyBQ" type="Description"/>
        <layoutConstraint xsi:type="notation:Bounds" xmi:id="_wnWSLS5EEeqL2uWwnYzyBQ" x="176" y="-247"/>
      </children>
      <children xsi:type="notation:Shape" xmi:id="_wnWSLi5EEeqL2uWwnYzyBQ" type="ExpectedValue" element="#_wnWRNi5EEeqL2uWw1KzyBQ" fontName="Segoe UI" description="Text" lineColor="0">
        <children xsi:type="notation:BasicDecorationNode" xmi:id="_wnWSLy5EEeqL2uWwnYzyBQ" type="DiagramName"/>
        <children xsi:type="notation:BasicDecorationNode" xmi:id="_wnWSMC5EEeqL2uWwnYzyBQ" type="Description"/>
        <layoutConstraint xsi:type="notation:Bounds" xmi:id="_wnWSMS5EEeqL2uWwnYzyBQ" x="176" y="-247"/>
      </children>
      <children xsi:type="notation:Shape" xmi:id="_wnWSMi5EEeqL2uWwoXzyBQ" type="ExpectedValue" element="#_wnWROy5EEeqL2uWw2JzyBQ" fontName="Segoe UI" description="Text" lineColor="0">
        <children xsi:type="notation:BasicDecorationNode" xmi:id="_wnWSMy5EEeqL2uWwoXzyBQ" type="DiagramName"/>
        <children xsi:type="notation:BasicDecorationNode" xmi:id="_wnWSNC5EEeqL2uWwoXzyBQ" type="Description"/>
        <layoutConstraint xsi:type="notation:Bounds" xmi:id="_wnWSNS5EEeqL2uWwoXzyBQ" x="176" y="-247"/>
      </children>
      <children xsi:type="notation:Shape" xmi:id="_wnWSNi5EEeqL2uWwoXzyBQ" type="ExpectedValue" element="#_wnWRQS5EEeqL2uWw3IzyBQ" fontName="Segoe UI" description="Text" lineColor="0">
        <children xsi:type="notation:BasicDecorationNode" xmi:id="_wnWSNy5EEeqL2uWwpWzyBQ" type="DiagramName"/>
        <children xsi:type="notation:BasicDecorationNode" xmi:id="_wnWSOC5EEeqL2uWwpWzyBQ" type="Description"/>
        <layoutConstraint xsi:type="notation:Bounds" xmi:id="_wnWSOS5EEeqL2uWwpWzyBQ" x="176" y="-247"/>
      </children>
      <children xsi:type="notation:Shape" xmi:id="_wnWSOi5EEeqL2uWwpWzyBQ" type="ExpectedValue" element="#_wnWRRi5EEeqL2uWw4HzyBQ" fontName="Segoe UI" description="Text" lineColor="0">
        <children xsi:type="notation:BasicDecorationNode" xmi:id="_wnWSOy5EEeqL2uWwpWzyBQ" type="DiagramName"/>
        <children xsi:type="notation:BasicDecorationNode" xmi:id="_wnWSPC5EEeqL2uWwqVzyBQ" type="Description"/>
        <layoutConstraint xsi:type="notation:Bounds" xmi:id="_wnWSPS5EEeqL2uWwqVzyBQ" x="176" y="-247"/>
      </children>
      <children xsi:type="notation:Shape" xmi:id="_wnWSPi5EEeqL2uWwqVzyBQ" type="ExpectedValue" element="#_wnWRSy5EEeqL2uWw5GzyBQ" fontName="Segoe UI" description="Text" lineColor="0">
        <children xsi:type="notation:BasicDecorationNode" xmi:id="_wnWSPy5EEeqL2uWwqVzyBQ" type="DiagramName"/>
        <children xsi:type="notation:BasicDecorationNode" xmi:id="_wnWSQC5EEeqL2uWwqVzyBQ" type="Description"/>
        <layoutConstraint xsi:type="notation:Bounds" xmi:id="_wnWSQS5EEeqL2uWwrUzyBQ" x="176" y="-247"/>
      </children>
      <children xsi:type="notation:Shape" xmi:id="_wnWSQi5EEeqL2uWwrUzyBQ" type="ExpectedValue" element="#_wnWRUC5EEeqL2uWw6FzyBQ" fontName="Segoe UI" description="Text" lineColor="0">
        <children xsi:type="notation:BasicDecorationNode" xmi:id="_wnWSQy5EEeqL2uWwrUzyBQ" type="DiagramName"/>
        <children xsi:type="notation:BasicDecorationNode" xmi:id="_wnWSRC5EEeqL2uWwrUzyBQ" type="Description"/>
        <layoutConstraint xsi:type="notation:Bounds" xmi:id="_wnWSRS5EEeqL2uWwrUzyBQ" x="176" y="-229"/>
      </children>
      <children xsi:type="notation:Shape" xmi:id="_wnWSRi5EEeqL2uWwsTzyBQ" type="ExpectedValue" element="#_wnWRVS5EEeqL2uWw7EzyBQ" fontName="Segoe UI" description="Text" lineColor="0">
        <children xsi:type="notation:BasicDecorationNode" xmi:id="_wnWSRy5EEeqL2uWwsTzyBQ" type="DiagramName"/>
        <children xsi:type="notation:BasicDecorationNode" xmi:id="_wnWSSC5EEeqL2uWwsTzyBQ" type="Description"/>
        <layoutConstraint xsi:type="notation:Bounds" xmi:id="_wnWSSS5EEeqL2uWwsTzyBQ" x="176" y="-229"/>
      </children>
      <children xsi:type="notation:Shape" xmi:id="_wnWSSi5EEeqL2uWwsTzyBQ" type="ExpectedValue" element="#_wnWRWi5EEeqL2uWw8DzyBQ" fontName="Segoe UI" description="Text" lineColor="0">
        <children xsi:type="notation:BasicDecorationNode" xmi:id="_wnWSSy5EEeqL2uWwtSzyBQ" type="DiagramName"/>
        <children xsi:type="notation:BasicDecorationNode" xmi:id="_wnWSTC5EEeqL2uWwtSzyBQ" type="Description"/>
        <layoutConstraint xsi:type="notation:Bounds" xmi:id="_wnWSTS5EEeqL2uWwtSzyBQ" x="176" y="-229"/>
      </children>
      <children xsi:type="notation:Shape" xmi:id="_wnWSTi5EEeqL2uWwtSzyBQ" type="ExpectedValue" element="#_wnWRXy5EEeqL2uWw9CzyBQ" fontName="Segoe UI" description="Text" lineColor="0">
        <children xsi:type="notation:BasicDecorationNode" xmi:id="_wnWSTy5EEeqL2uWwtSzyBQ" type="DiagramName"/>
        <children xsi:type="notation:BasicDecorationNode" xmi:id="_wnWSUC5EEeqL2uWwuRzyBQ" type="Description"/>
        <layoutConstraint xsi:type="notation:Bounds" xmi:id="_wnWSUS5EEeqL2uWwuRzyBQ" x="176" y="-247"/>
      </children>
      <children xsi:type="notation:Shape" xmi:id="_wnWSUi5EEeqL2uWwuRzyBQ" type="ExpectedValue" element="#_wnWRZC5EEeqL2uWw-BzyBQ" fontName="Segoe UI" description="Text" lineColor="0">
        <children xsi:type="notation:BasicDecorationNode" xmi:id="_wnWSUy5EEeqL2uWwuRzyBQ" type="DiagramName"/>
        <children xsi:type="notation:BasicDecorationNode" xmi:id="_wnWSVC5EEeqL2uWwuRzyBQ" type="Description"/>
        <layoutConstraint xsi:type="notation:Bounds" xmi:id="_wnWSVS5EEeqL2uWwvQzyBQ" x="176" y="-247"/>
      </children>
      <children xsi:type="notation:Shape" xmi:id="_wnWSVi5EEeqL2uWwvQzyBQ" type="ExpectedValue" element="#_wnWRaS5EEeqL2uWw_AzyBQ" fontName="Segoe UI" description="Text" lineColor="0">
        <children xsi:type="notation:BasicDecorationNode" xmi:id="_wnWSVy5EEeqL2uWwvQzyBQ" type="DiagramName"/>
        <children xsi:type="notation:BasicDecorationNode" xmi:id="_wnWSWC5EEeqL2uWwvQzyBQ" type="Description"/>
        <layoutConstraint xsi:type="notation:Bounds" xmi:id="_wnWSWS5EEeqL2uWwvQzyBQ" x="176" y="-247"/>
      </children>
      <children xsi:type="notation:Shape" xmi:id="_wnWSWi5EEeqL2uWwwPzyBQ" type="ExpectedValue" element="#_wnWRbi5EEeqL2uWwA_zyBQ" fontName="Segoe UI" description="Text" lineColor="0">
        <children xsi:type="notation:BasicDecorationNode" xmi:id="_wnWSWy5EEeqL2uWwwPzyBQ" type="DiagramName"/>
        <children xsi:type="notation:BasicDecorationNode" xmi:id="_wnWSXC5EEeqL2uWwwPzyBQ" type="Description"/>
        <layoutConstraint xsi:type="notation:Bounds" xmi:id="_wnWSXS5EEeqL2uWwwPzyBQ" x="176" y="-238"/>
      </children>
      <children xsi:type="notation:Shape" xmi:id="_wnWSXi5EEeqL2uWwwPzyBQ" type="ExpectedValue" element="#_wnWRcy5EEeqL2uWwB-zyBQ" fontName="Segoe UI" description="Text" lineColor="0">
        <children xsi:type="notation:BasicDecorationNode" xmi:id="_wnWSXy5EEeqL2uWwxOzyBQ" type="DiagramName"/>
        <children xsi:type="notation:BasicDecorationNode" xmi:id="_wnWSYC5EEeqL2uWwxOzyBQ" type="Description"/>
        <layoutConstraint xsi:type="notation:Bounds" xmi:id="_wnWSYS5EEeqL2uWwxOzyBQ" x="176" y="-238"/>
      </children>
      <children xsi:type="notation:Shape" xmi:id="_wnWSYi5EEeqL2uWwxOzyBQ" type="ExpectedValue" element="#_wnWReC5EEeqL2uWwC9zyBQ" fontName="Segoe UI" description="Text" lineColor="0">
        <children xsi:type="notation:BasicDecorationNode" xmi:id="_wnWSYy5EEeqL2uWwxOzyBQ" type="DiagramName"/>
        <children xsi:type="notation:BasicDecorationNode" xmi:id="_wnWSZC5EEeqL2uWwyNzyBQ" type="Description"/>
        <layoutConstraint xsi:type="notation:Bounds" xmi:id="_wnWSZS5EEeqL2uWwyNzyBQ" x="176" y="-238"/>
      </children>
      <children xsi:type="notation:Shape" xmi:id="_wnWSZi5EEeqL2uWwyNzyBQ" type="ExpectedValue" element="#_wnWRfS5EEeqL2uWwD8zyBQ" fontName="Segoe UI" description="Text" lineColor="0">
        <children xsi:type="notation:BasicDecorationNode" xmi:id="_wnWSZy5EEeqL2uWwyNzyBQ" type="DiagramName"/>
        <children xsi:type="notation:BasicDecorationNode" xmi:id="_wnWSaC5EEeqL2uWwyNzyBQ" type="Description"/>
        <layoutConstraint xsi:type="notation:Bounds" xmi:id="_wnWSaS5EEeqL2uWwzMzyBQ" x="176" y="-238"/>
      </children>
      <children xsi:type="notation:Shape" xmi:id="_wnWSai5EEeqL2uWwzMzyBQ" type="ExpectedValue" element="#_wnWRgi5EEeqL2uWwE7zyBQ" fontName="Segoe UI" description="Text" lineColor="0">
        <children xsi:type="notation:BasicDecorationNode" xmi:id="_wnWSay5EEeqL2uWwzMzyBQ" type="DiagramName"/>
        <children xsi:type="notation:BasicDecorationNode" xmi:id="_wnWSbC5EEeqL2uWwzMzyBQ" type="Description"/>
        <layoutConstraint xsi:type="notation:Bounds" xmi:id="_wnWSbS5EEeqL2uWwzMzyBQ" x="176" y="-238"/>
      </children>
      <children xsi:type="notation:Shape" xmi:id="_wnWSbi5EEeqL2uWw0LzyBQ" type="ExpectedValue" element="#_wnWRhy5EEeqL2uWwF6zyBQ" fontName="Segoe UI" description="Text" lineColor="0">
        <children xsi:type="notation:BasicDecorationNode" xmi:id="_wnWSby5EEeqL2uWw0LzyBQ" type="DiagramName"/>
        <children xsi:type="notation:BasicDecorationNode" xmi:id="_wnWScC5EEeqL2uWw0LzyBQ" type="Description"/>
        <layoutConstraint xsi:type="notation:Bounds" xmi:id="_wnWScS5EEeqL2uWw0LzyBQ" x="176" y="-238"/>
      </children>
      <children xsi:type="notation:Shape" xmi:id="_wnWSci5EEeqL2uWw0LzyBQ" type="ExpectedValue" element="#_wnWRjC5EEeqL2uWwG5zyBQ" fontName="Segoe UI" description="Text" lineColor="0">
        <children xsi:type="notation:BasicDecorationNode" xmi:id="_wnWScy5EEeqL2uWw1KzyBQ" type="DiagramName"/>
        <children xsi:type="notation:BasicDecorationNode" xmi:id="_wnWSdC5EEeqL2uWw1KzyBQ" type="Description"/>
        <layoutConstraint xsi:type="notation:Bounds" xmi:id="_wnWSdS5EEeqL2uWw1KzyBQ" x="176" y="-247"/>
      </children>
      <children xsi:type="notation:Shape" xmi:id="_wnWSdi5EEeqL2uWw1KzyBQ" type="ExpectedValue" element="#_wnWRkS5EEeqL2uWwH4zyBQ" fontName="Segoe UI" description="Text" lineColor="0">
        <children xsi:type="notation:BasicDecorationNode" xmi:id="_wnWSdy5EEeqL2uWw1KzyBQ" type="DiagramName"/>
        <children xsi:type="notation:BasicDecorationNode" xmi:id="_wnWSeC5EEeqL2uWw2JzyBQ" type="Description"/>
        <layoutConstraint xsi:type="notation:Bounds" xmi:id="_wnWSeS5EEeqL2uWw2JzyBQ" x="176" y="-247"/>
      </children>
      <children xsi:type="notation:Shape" xmi:id="_wnWSei5EEeqL2uWw2JzyBQ" type="ExpectedValue" element="#_wnWRli5EEeqL2uWwI3zyBQ" fontName="Segoe UI" description="Text" lineColor="0">
        <children xsi:type="notation:BasicDecorationNode" xmi:id="_wnWSey5EEeqL2uWw2JzyBQ" type="DiagramName"/>
        <children xsi:type="notation:BasicDecorationNode" xmi:id="_wnWSfC5EEeqL2uWw2JzyBQ" type="Description"/>
        <layoutConstraint xsi:type="notation:Bounds" xmi:id="_wnWSfS5EEeqL2uWw3IzyBQ" x="176" y="-247"/>
      </children>
      <children xsi:type="notation:Shape" xmi:id="_wnWSfi5EEeqL2uWw3IzyBQ" type="ExpectedValue" element="#_wnWRmy5EEeqL2uWwJ2zyBQ" fontName="Segoe UI" description="Text" lineColor="0">
        <children xsi:type="notation:BasicDecorationNode" xmi:id="_wnWSfy5EEeqL2uWw3IzyBQ" type="DiagramName"/>
        <children xsi:type="notation:BasicDecorationNode" xmi:id="_wnWSgC5EEeqL2uWw3IzyBQ" type="Description"/>
        <layoutConstraint xsi:type="notation:Bounds" xmi:id="_wnWSgS5EEeqL2uWw3IzyBQ" x="176" y="-247"/>
      </children>
      <children xsi:type="notation:Shape" xmi:id="_wnWSgi5EEeqL2uWw4HzyBQ" type="ExpectedValue" element="#_wnWRoC5EEeqL2uWwK1zyBQ" fontName="Segoe UI" description="Text" lineColor="0">
        <children xsi:type="notation:BasicDecorationNode" xmi:id="_wnWSgy5EEeqL2uWw4HzyBQ" type="DiagramName"/>
        <children xsi:type="notation:BasicDecorationNode" xmi:id="_wnWShC5EEeqL2uWw4HzyBQ" type="Description"/>
        <layoutConstraint xsi:type="notation:Bounds" xmi:id="_wnWShS5EEeqL2uWw4HzyBQ" x="176" y="-247"/>
      </children>
      <children xsi:type="notation:Shape" xmi:id="_wnWShi5EEeqL2uWw4HzyBQ" type="ExpectedValue" element="#_wnWRpS5EEeqL2uWwL0zyBQ" fontName="Segoe UI" description="Text" lineColor="0">
        <children xsi:type="notation:BasicDecorationNode" xmi:id="_wnWShy5EEeqL2uWw5GzyBQ" type="DiagramName"/>
        <children xsi:type="notation:BasicDecorationNode" xmi:id="_wnWSiC5EEeqL2uWw5GzyBQ" type="Description"/>
        <layoutConstraint xsi:type="notation:Bounds" xmi:id="_wnWSiS5EEeqL2uWw5GzyBQ" x="176" y="-247"/>
      </children>
      <children xsi:type="notation:Shape" xmi:id="_wnWSii5EEeqL2uWw5GzyBQ" type="ExpectedValue" element="#_wnWRqi5EEeqL2uWwMzzyBQ" fontName="Segoe UI" description="Text" lineColor="0">
        <children xsi:type="notation:BasicDecorationNode" xmi:id="_wnWSiy5EEeqL2uWw5GzyBQ" type="DiagramName"/>
        <children xsi:type="notation:BasicDecorationNode" xmi:id="_wnWSjC5EEeqL2uWw6FzyBQ" type="Description"/>
        <layoutConstraint xsi:type="notation:Bounds" xmi:id="_wnWSjS5EEeqL2uWw6FzyBQ" x="176" y="-247"/>
      </children>
      <children xsi:type="notation:Shape" xmi:id="_wnWSji5EEeqL2uWw6FzyBQ" type="ExpectedValue" element="#_wnWRry5EEeqL2uWwNyzyBQ" fontName="Segoe UI" description="Text" lineColor="0">
        <children xsi:type="notation:BasicDecorationNode" xmi:id="_wnWSjy5EEeqL2uWw6FzyBQ" type="DiagramName"/>
        <children xsi:type="notation:BasicDecorationNode" xmi:id="_wnWSkC5EEeqL2uWw6FzyBQ" type="Description"/>
        <layoutConstraint xsi:type="notation:Bounds" xmi:id="_wnWSkS5EEeqL2uWw7EzyBQ" x="176" y="-247"/>
      </children>
      <children xsi:type="notation:Shape" xmi:id="_wnWSki5EEeqL2uWw7EzyBQ" type="ExpectedValue" element="#_wnWRtC5EEeqL2uWwOxzyBQ" fontName="Segoe UI" description="Text" lineColor="0">
        <children xsi:type="notation:BasicDecorationNode" xmi:id="_wnWSky5EEeqL2uWw7EzyBQ" type="DiagramName"/>
        <children xsi:type="notation:BasicDecorationNode" xmi:id="_wnWSlC5EEeqL2uWw7EzyBQ" type="Description"/>
        <layoutConstraint xsi:type="notation:Bounds" xmi:id="_wnWSlS5EEeqL2uWw7EzyBQ" x="176" y="-247"/>
      </children>
      <children xsi:type="notation:Shape" xmi:id="_wnWSli5EEeqL2uWw8DzyBQ" type="ExpectedValue" element="#_wnWRuS5EEeqL2uWwPwzyBQ" fontName="Segoe UI" description="Text" lineColor="0">
        <children xsi:type="notation:BasicDecorationNode" xmi:id="_wnWSly5EEeqL2uWw8DzyBQ" type="DiagramName"/>
        <children xsi:type="notation:BasicDecorationNode" xmi:id="_wnWSmC5EEeqL2uWw8DzyBQ" type="Description"/>
        <layoutConstraint xsi:type="notation:Bounds" xmi:id="_wnWSmS5EEeqL2uWw8DzyBQ" x="176" y="-247"/>
      </children>
      <children xsi:type="notation:Shape" xmi:id="_wnWSmi5EEeqL2uWw8DzyBQ" type="ExpectedValue" element="#_wnWRvi5EEeqL2uWwQvzyBQ" fontName="Segoe UI" description="Text" lineColor="0">
        <children xsi:type="notation:BasicDecorationNode" xmi:id="_wnW4EC5EEeqL2uWw9CzyBQ" type="DiagramName"/>
        <children xsi:type="notation:BasicDecorationNode" xmi:id="_wnW4ES5EEeqL2uWw9CzyBQ" type="Description"/>
        <layoutConstraint xsi:type="notation:Bounds" xmi:id="_wnW4Ei5EEeqL2uWw9CzyBQ" x="176" y="-247"/>
      </children>
      <children xsi:type="notation:Shape" xmi:id="_wnW4Ey5EEeqL2uWw9CzyBQ" type="ExpectedValue" element="#_wnWRwy5EEeqL2uWwRuzyBQ" fontName="Segoe UI" description="Text" lineColor="0">
        <children xsi:type="notation:BasicDecorationNode" xmi:id="_wnW4FC5EEeqL2uWw9CzyBQ" type="DiagramName"/>
        <children xsi:type="notation:BasicDecorationNode" xmi:id="_wnW4FS5EEeqL2uWw-BzyBQ" type="Description"/>
        <layoutConstraint xsi:type="notation:Bounds" xmi:id="_wnW4Fi5EEeqL2uWw-BzyBQ" x="176" y="-247"/>
      </children>
      <children xsi:type="notation:Shape" xmi:id="_wnW4Fy5EEeqL2uWw-BzyBQ" type="ExpectedValue" element="#_wnWRyC5EEeqL2uWwStzyBQ" fontName="Segoe UI" description="Text" lineColor="0">
        <children xsi:type="notation:BasicDecorationNode" xmi:id="_wnW4GC5EEeqL2uWw-BzyBQ" type="DiagramName"/>
        <children xsi:type="notation:BasicDecorationNode" xmi:id="_wnW4GS5EEeqL2uWw-BzyBQ" type="Description"/>
        <layoutConstraint xsi:type="notation:Bounds" xmi:id="_wnW4Gi5EEeqL2uWw_AzyBQ" x="176" y="-247"/>
      </children>
      <children xsi:type="notation:Shape" xmi:id="_wnW4Gy5EEeqL2uWw_AzyBQ" type="ExpectedValue" element="#_wnWRzS5EEeqL2uWwTszyBQ" fontName="Segoe UI" description="Text" lineColor="0">
        <children xsi:type="notation:BasicDecorationNode" xmi:id="_wnW4HC5EEeqL2uWw_AzyBQ" type="DiagramName"/>
        <children xsi:type="notation:BasicDecorationNode" xmi:id="_wnW4HS5EEeqL2uWw_AzyBQ" type="Description"/>
        <layoutConstraint xsi:type="notation:Bounds" xmi:id="_wnW4Hi5EEeqL2uWw_AzyBQ" x="176" y="-247"/>
      </children>
      <children xsi:type="notation:Shape" xmi:id="_wnW4Hy5EEeqL2uWwA_zyBQ" type="ExpectedValue" element="#_wnWR0i5EEeqL2uWwUrzyBQ" fontName="Segoe UI" description="Text" lineColor="0">
        <children xsi:type="notation:BasicDecorationNode" xmi:id="_wnW4IC5EEeqL2uWwA_zyBQ" type="DiagramName"/>
        <children xsi:type="notation:BasicDecorationNode" xmi:id="_wnW4IS5EEeqL2uWwA_zyBQ" type="Description"/>
        <layoutConstraint xsi:type="notation:Bounds" xmi:id="_wnW4Ii5EEeqL2uWwA_zyBQ" x="176" y="-247"/>
      </children>
      <children xsi:type="notation:Shape" xmi:id="_wnW4Iy5EEeqL2uWwA_zyBQ" type="ExpectedValue" element="#_wnWR1y5EEeqL2uWwVqzyBQ" fontName="Segoe UI" description="Text" lineColor="0">
        <children xsi:type="notation:BasicDecorationNode" xmi:id="_wnW4JC5EEeqL2uWwB-zyBQ" type="DiagramName"/>
        <children xsi:type="notation:BasicDecorationNode" xmi:id="_wnW4JS5EEeqL2uWwB-zyBQ" type="Description"/>
        <layoutConstraint xsi:type="notation:Bounds" xmi:id="_wnW4Ji5EEeqL2uWwB-zyBQ" x="176" y="-247"/>
      </children>
      <children xsi:type="notation:Shape" xmi:id="_wnW4Jy5EEeqL2uWwB-zyBQ" type="ExpectedValue" element="#_wnWR3C5EEeqL2uWwWpzyBQ" fontName="Segoe UI" description="Text" lineColor="0">
        <children xsi:type="notation:BasicDecorationNode" xmi:id="_wnW4KC5EEeqL2uWwB-zyBQ" type="DiagramName"/>
        <children xsi:type="notation:BasicDecorationNode" xmi:id="_wnW4KS5EEeqL2uWwC9zyBQ" type="Description"/>
        <layoutConstraint xsi:type="notation:Bounds" xmi:id="_wnW4Ki5EEeqL2uWwC9zyBQ" x="176" y="-247"/>
      </children>
      <children xsi:type="notation:Shape" xmi:id="_wnW4Ky5EEeqL2uWwC9zyBQ" type="ExpectedValue" element="#_wnWR4S5EEeqL2uWwXozyBQ" fontName="Segoe UI" description="Text" lineColor="0">
        <children xsi:type="notation:BasicDecorationNode" xmi:id="_wnW4LC5EEeqL2uWwC9zyBQ" type="DiagramName"/>
        <children xsi:type="notation:BasicDecorationNode" xmi:id="_wnW4LS5EEeqL2uWwC9zyBQ" type="Description"/>
        <layoutConstraint xsi:type="notation:Bounds" xmi:id="_wnW4Li5EEeqL2uWwD8zyBQ" x="176" y="-247"/>
      </children>
      <children xsi:type="notation:Shape" xmi:id="_wnW4Ly5EEeqL2uWwD8zyBQ" type="ExpectedValue" element="#_wnWR5i5EEeqL2uWwYnzyBQ" fontName="Segoe UI" description="Text" lineColor="0">
        <children xsi:type="notation:BasicDecorationNode" xmi:id="_wnW4MC5EEeqL2uWwD8zyBQ" type="DiagramName"/>
        <children xsi:type="notation:BasicDecorationNode" xmi:id="_wnW4MS5EEeqL2uWwD8zyBQ" type="Description"/>
        <layoutConstraint xsi:type="notation:Bounds" xmi:id="_wnW4Mi5EEeqL2uWwD8zyBQ" x="176" y="-247"/>
      </children>
      <children xsi:type="notation:Shape" xmi:id="_wnW4My5EEeqL2uWwE7zyBQ" type="ExpectedValue" element="#_wnWR6y5EEeqL2uWwZmzyBQ" fontName="Segoe UI" description="Text" lineColor="0">
        <children xsi:type="notation:BasicDecorationNode" xmi:id="_wnW4NC5EEeqL2uWwE7zyBQ" type="DiagramName"/>
        <children xsi:type="notation:BasicDecorationNode" xmi:id="_wnW4NS5EEeqL2uWwE7zyBQ" type="Description"/>
        <layoutConstraint xsi:type="notation:Bounds" xmi:id="_wnW4Ni5EEeqL2uWwE7zyBQ" x="176" y="-247"/>
      </children>
      <children xsi:type="notation:Shape" xmi:id="_wnW4Ny5EEeqL2uWwE7zyBQ" type="ExpectedValue" element="#_wnWR8C5EEeqL2uWwalzyBQ" fontName="Segoe UI" description="Text" lineColor="0">
        <children xsi:type="notation:BasicDecorationNode" xmi:id="_wnW4OC5EEeqL2uWwF6zyBQ" type="DiagramName"/>
        <children xsi:type="notation:BasicDecorationNode" xmi:id="_wnW4OS5EEeqL2uWwF6zyBQ" type="Description"/>
        <layoutConstraint xsi:type="notation:Bounds" xmi:id="_wnW4Oi5EEeqL2uWwF6zyBQ" x="176" y="-247"/>
      </children>
      <children xsi:type="notation:Shape" xmi:id="_wnW4Oy5EEeqL2uWwF6zyBQ" type="ExpectedValue" element="#_wnWR9S5EEeqL2uWwbkzyBQ" fontName="Segoe UI" description="Text" lineColor="0">
        <children xsi:type="notation:BasicDecorationNode" xmi:id="_wnW4PC5EEeqL2uWwF6zyBQ" type="DiagramName"/>
        <children xsi:type="notation:BasicDecorationNode" xmi:id="_wnW4PS5EEeqL2uWwG5zyBQ" type="Description"/>
        <layoutConstraint xsi:type="notation:Bounds" xmi:id="_wnW4Pi5EEeqL2uWwG5zyBQ" x="176" y="-247"/>
      </children>
      <children xsi:type="notation:Shape" xmi:id="_wnW4Py5EEeqL2uWwG5zyBQ" type="ExpectedValue" element="#_wnWR-i5EEeqL2uWwcjzyBQ" fontName="Segoe UI" description="Text" lineColor="0">
        <children xsi:type="notation:BasicDecorationNode" xmi:id="_wnW4QC5EEeqL2uWwG5zyBQ" type="DiagramName"/>
        <children xsi:type="notation:BasicDecorationNode" xmi:id="_wnW4QS5EEeqL2uWwG5zyBQ" type="Description"/>
        <layoutConstraint xsi:type="notation:Bounds" xmi:id="_wnW4Qi5EEeqL2uWwH4zyBQ" x="176" y="-247"/>
      </children>
      <children xsi:type="notation:Shape" xmi:id="_wnW4Qy5EEeqL2uWwH4zyBQ" type="ExpectedValue" element="#_wnWR_y5EEeqL2uWwdizyBQ" fontName="Segoe UI" description="Text" lineColor="0">
        <children xsi:type="notation:BasicDecorationNode" xmi:id="_wnW4RC5EEeqL2uWwH4zyBQ" type="DiagramName"/>
        <children xsi:type="notation:BasicDecorationNode" xmi:id="_wnW4RS5EEeqL2uWwH4zyBQ" type="Description"/>
        <layoutConstraint xsi:type="notation:Bounds" xmi:id="_wnW4Ri5EEeqL2uWwH4zyBQ" x="176" y="-247"/>
      </children>
      <element xsi:nil="true"/>
    </children>
    <children xmi:id="_wnW4Uy5EEeqL2uWwK1zyBQ" type="TreeTables">
      <element xsi:nil="true"/>
    </children>
    <children xmi:id="_wnW4VC5EEeqL2uWwK1zyBQ" type="TreeDocument_Notes">
      <element xsi:nil="true"/>
    </children>
    <styles xsi:type="notation:DiagramStyle" xmi:id="_wnW4VS5EEeqL2uWwK1zyBQ">
      <verticalGuides xmi:id="_wnW4Vi5EEeqL2uWwL0zyBQ" position="164">
        <nodeMap xmi:id="_wnW4Vy5EEeqL2uWwL0zyBQ" value="Right" key="#_wnWRGC5EEeqL2uWwvQzyBQ"/>
      </verticalGuides>
      <verticalGuides xmi:id="_wnW4WC5EEeqL2uWwL0zyBQ" position="392">
        <nodeMap xmi:id="_wnW4WS5EEeqL2uWwL0zyBQ" value="Right" key="#_wnWROy5EEeqL2uWw2JzyBQ"/>
      </verticalGuides>
      <verticalGuides xmi:id="_wnW4XS5EEeqL2uWwMzzyBQ" position="620">
        <nodeMap xmi:id="_wnW4Xi5EEeqL2uWwMzzyBQ" value="Right" key="#_wnWRIi5EEeqL2uWwxOzyBQ"/>
        <nodeMap xmi:id="_wnW4Xy5EEeqL2uWwMzzyBQ" value="Right" key="#_wnWRHS5EEeqL2uWwwPzyBQ"/>
        <nodeMap xmi:id="_wnW4YC5EEeqL2uWwNyzyBQ" value="Right" key="#_wnWRJy5EEeqL2uWwyNzyBQ"/>
      </verticalGuides>
      <verticalGuides xmi:id="_wnW4YS5EEeqL2uWwNyzyBQ" position="848">
        <nodeMap xmi:id="_wnW4Yi5EEeqL2uWwNyzyBQ" value="Right" key="#_wnWRMS5EEeqL2uWw0LzyBQ"/>
        <nodeMap xmi:id="_wnW4Yy5EEeqL2uWwNyzyBQ" value="Right" key="#_wnWRNi5EEeqL2uWw1KzyBQ"/>
        <nodeMap xmi:id="_wnW4ZC5EEeqL2uWwNyzyBQ" value="Right" key="#_wnWRUC5EEeqL2uWw6FzyBQ"/>
        <nodeMap xmi:id="_wnW4ZS5EEeqL2uWwOxzyBQ" value="Right" key="#_wnWRVS5EEeqL2uWw7EzyBQ"/>
        <nodeMap xmi:id="_wnW4Zi5EEeqL2uWwOxzyBQ" value="Right" key="#_wnWRWi5EEeqL2uWw8DzyBQ"/>
        <nodeMap xmi:id="_wnW4Zy5EEeqL2uWwOxzyBQ" value="Right" key="#_wnWRLC5EEeqL2uWwzMzyBQ"/>
      </verticalGuides>
      <verticalGuides xmi:id="_wnW4aC5EEeqL2uWwOxzyBQ" position="1076">
        <nodeMap xmi:id="_wnW4aS5EEeqL2uWwOxzyBQ" value="Right" key="#_wnWRQS5EEeqL2uWw3IzyBQ"/>
        <nodeMap xmi:id="_wnW4ai5EEeqL2uWwPwzyBQ" value="Right" key="#_wnWRRi5EEeqL2uWw4HzyBQ"/>
        <nodeMap xmi:id="_wnW4ay5EEeqL2uWwPwzyBQ" value="Right" key="#_wnWRbi5EEeqL2uWwA_zyBQ"/>
        <nodeMap xmi:id="_wnW4bC5EEeqL2uWwPwzyBQ" value="Right" key="#_wnWRcy5EEeqL2uWwB-zyBQ"/>
        <nodeMap xmi:id="_wnW4bS5EEeqL2uWwPwzyBQ" value="Right" key="#_wnWReC5EEeqL2uWwC9zyBQ"/>
        <nodeMap xmi:id="_wnW4bi5EEeqL2uWwPwzyBQ" value="Right" key="#_wnWRfS5EEeqL2uWwD8zyBQ"/>
        <nodeMap xmi:id="_wnW4by5EEeqL2uWwQvzyBQ" value="Right" key="#_wnWRgi5EEeqL2uWwE7zyBQ"/>
        <nodeMap xmi:id="_wnW4cC5EEeqL2uWwQvzyBQ" value="Right" key="#_wnWRhy5EEeqL2uWwF6zyBQ"/>
        <nodeMap xmi:id="_wnW4cS5EEeqL2uWwQvzyBQ" value="Right" key="#_wnWRSy5EEeqL2uWw5GzyBQ"/>
        <nodeMap xmi:id="_wnW4ci5EEeqL2uWwQvzyBQ" value="Right" key="#_wnWRZC5EEeqL2uWw-BzyBQ"/>
        <nodeMap xmi:id="_wnW4cy5EEeqL2uWwQvzyBQ" value="Right" key="#_wnWRXy5EEeqL2uWw9CzyBQ"/>
        <nodeMap xmi:id="_wnW4dC5EEeqL2uWwRuzyBQ" value="Right" key="#_wnWRaS5EEeqL2uWw_AzyBQ"/>
      </verticalGuides>
      <verticalGuides xmi:id="_wnW4dS5EEeqL2uWwRuzyBQ" position="1304">
        <nodeMap xmi:id="_wnW4di5EEeqL2uWwRuzyBQ" value="Right" key="#_wnWRjC5EEeqL2uWwG5zyBQ"/>
        <nodeMap xmi:id="_wnW4dy5EEeqL2uWwRuzyBQ" value="Right" key="#_wnWRkS5EEeqL2uWwH4zyBQ"/>
        <nodeMap xmi:id="_wnW4eC5EEeqL2uWwRuzyBQ" value="Right" key="#_wnWRli5EEeqL2uWwI3zyBQ"/>
        <nodeMap xmi:id="_wnW4eS5EEeqL2uWwStzyBQ" value="Right" key="#_wnWRmy5EEeqL2uWwJ2zyBQ"/>
        <nodeMap xmi:id="_wnW4ei5EEeqL2uWwStzyBQ" value="Right" key="#_wnWRoC5EEeqL2uWwK1zyBQ"/>
        <nodeMap xmi:id="_wnW4ey5EEeqL2uWwStzyBQ" value="Right" key="#_wnWRpS5EEeqL2uWwL0zyBQ"/>
        <nodeMap xmi:id="_wnW4fC5EEeqL2uWwStzyBQ" value="Right" key="#_wnWRyC5EEeqL2uWwStzyBQ"/>
        <nodeMap xmi:id="_wnW4fS5EEeqL2uWwStzyBQ" value="Right" key="#_wnWRzS5EEeqL2uWwTszyBQ"/>
        <nodeMap xmi:id="_wnW4fi5EEeqL2uWwTszyBQ" value="Right" key="#_wnWR0i5EEeqL2uWwUrzyBQ"/>
        <nodeMap xmi:id="_wnW4fy5EEeqL2uWwTszyBQ" value="Right" key="#_wnWR1y5EEeqL2uWwVqzyBQ"/>
        <nodeMap xmi:id="_wnW4gC5EEeqL2uWwTszyBQ" value="Right" key="#_wnWR3C5EEeqL2uWwWpzyBQ"/>
        <nodeMap xmi:id="_wnW4gS5EEeqL2uWwTszyBQ" value="Right" key="#_wnWR4S5EEeqL2uWwXozyBQ"/>
        <nodeMap xmi:id="_wnW4gi5EEeqL2uWwTszyBQ" value="Right" key="#_wnWR5i5EEeqL2uWwYnzyBQ"/>
        <nodeMap xmi:id="_wnW4gy5EEeqL2uWwUrzyBQ" value="Right" key="#_wnWR6y5EEeqL2uWwZmzyBQ"/>
        <nodeMap xmi:id="_wnW4hC5EEeqL2uWwUrzyBQ" value="Right" key="#_wnWR8C5EEeqL2uWwalzyBQ"/>
        <nodeMap xmi:id="_wnW4hS5EEeqL2uWwUrzyBQ" value="Right" key="#_wnWR9S5EEeqL2uWwbkzyBQ"/>
        <nodeMap xmi:id="_wnW4hi5EEeqL2uWwUrzyBQ" value="Right" key="#_wnWR-i5EEeqL2uWwcjzyBQ"/>
        <nodeMap xmi:id="_wnW4hy5EEeqL2uWwUrzyBQ" value="Right" key="#_wnWR_y5EEeqL2uWwdizyBQ"/>
        <nodeMap xmi:id="_wnW4iC5EEeqL2uWwVqzyBQ" value="Right" key="#_wnWRry5EEeqL2uWwNyzyBQ"/>
        <nodeMap xmi:id="_wnW4iS5EEeqL2uWwVqzyBQ" value="Right" key="#_wnWRqi5EEeqL2uWwMzzyBQ"/>
        <nodeMap xmi:id="_wnW4ii5EEeqL2uWwVqzyBQ" value="Right" key="#_wnWRtC5EEeqL2uWwOxzyBQ"/>
        <nodeMap xmi:id="_wnW4iy5EEeqL2uWwVqzyBQ" value="Right" key="#_wnWRvi5EEeqL2uWwQvzyBQ"/>
        <nodeMap xmi:id="_wnW4jC5EEeqL2uWwVqzyBQ" value="Right" key="#_wnWRuS5EEeqL2uWwPwzyBQ"/>
        <nodeMap xmi:id="_wnW4jS5EEeqL2uWwWpzyBQ" value="Right" key="#_wnWRwy5EEeqL2uWwRuzyBQ"/>
      </verticalGuides>
    </styles>
  </notation:Diagram>
</xmi:XMI>
